# Supplementary material for: 4,5-Bis(4-fluoro­phen­yl)-5-hy­droxy-3-(2-methyl­propano­yl)-1-phenyl­pyrrolidin-2-one
Source: Acta Crystallogr Sect E Struct Rep Online. 2011 Mar 12;67(Pt 4):o873–4. doi: 10.1107/S1600536811008786 (PMC3099992; doi:10.1107/S1600536811008786)
Supplement: Supplementary file 1 [file e-67-0o873-sup1.cif]

##############################################################################
###                                                                        ###
###        Electronic paper (Acta Crystallographica Section E)             ###
###                                                                        ###
##############################################################################
#                                                                            #
# This CIF contains the data in a paper accepted for publication in Acta     #
# Crystallographica Section E. It conforms to the requirements of Notes      #
# for Authors for Section E, and has been peer reviewed under the auspices   #
# of the IUCr Commission on Journals.                                        #
#                                                                            #
# Full details of the Crystallographic Information File format               #
# are given in the paper "The Crystallographic Information File (CIF):       #
# a New Standard Archive File for Crystallography" by S. R. Hall, F. H.      #
# Allen and I. D. Brown [Acta Cryst. (1991), A47, 655-685].                  #
#                                                                            #
# The current version of the core CIF dictionary is obtainable from          #
# ftp://ftp.iucr.org/pub/cif_core.dic. The current version number is 2.4.    #
#                                                                            #
# Software is freely available for graphical display of the structure(s) in  #
# this CIF.  For information consult the CIF home page http://www.iucr.org/  #
# cif/home.html                                                              #
#                                                                            #
# This file may be used for bona fide research purposes within the           #
# scientific community so long as proper attribution is given to the journal # 
# article from which it was obtained.                                        #
#                                                                            #
##############################################################################
                                             
data_global
_audit_creation_method     'form.cif (version 2.0)'
_journal_data_validation_number     ?
_journal_date_recd_electronic     2010-12-03
_journal_date_accepted     2011-03-08
_journal_name_full     'Acta Crystallographica, Section E'
_journal_year     2011
_journal_volume     67
_journal_issue      4
_journal_page_first     o873
_journal_page_last     o874
_journal_paper_category     QO
_journal_coeditor_code     RZ2536
_publ_contact_author_name     'Jiang-Ying Huang'
_publ_contact_author_address
;
 Department of Applied Chemistry,
Zhejiang Gongshang University,
Hangzhou 310035, People's Republic of China
;
_publ_contact_author_email     'huangjy@mail.zjgsu.edu.cn'
_publ_contact_author_fax     '+8657188071024'
_publ_contact_author_phone     '+8657188071024'
_publ_section_title
;\
4,5-Bis(4-fluorophenyl)-5-hydroxy-3-(2-methylpropanoyl)-1-phenylpyrrolidin-2-\
one
;
loop_
    _publ_author_name
    _publ_author_footnote
    _publ_author_address
    'Jian-Ying Huang' ?
;
Department of Applied Chemistry
Zhejiang Gongshang University
Hangzhou 310035, People's Republic of China
;
    'Fengyan Zhou' ?
;
Department of Chemistry
Zaozhuang University
Shandong
People's Republic of China
;
data_I
_audit_creation_method     SHELXL-97
_chemical_name_systematic
;
4,5-Bis(4-fluorophenyl)-5-hydroxy-3-(2-methylpropanoyl)-1-phenylpyrrolidin-2-one
;
_chemical_name_common     ?
_chemical_formula_moiety     'C26 H23 F2 N O3'
_chemical_formula_sum     'C26 H23 F2 N O3'
_chemical_formula_iupac     'C26 H23 F2 N O3'
_chemical_formula_weight     435.45
_chemical_melting_point     ?
_symmetry_cell_setting     monoclinic
_symmetry_space_group_name_H-M     'C 2/c'
_symmetry_space_group_name_Hall     '-C 2yc'
loop_
    _symmetry_equiv_pos_as_xyz
    'x, y, z'
    '-x, y, -z+1/2'
    'x+1/2, y+1/2, z'
    '-x+1/2, y+1/2, -z+1/2'
    '-x, -y, -z'
    'x, -y, z-1/2'
    '-x+1/2, -y+1/2, -z'
    'x+1/2, -y+1/2, z-1/2'
_cell_length_a     24.506(4)
_cell_length_b     10.2180(15)
_cell_length_c     20.554(3)
_cell_angle_alpha     90.00
_cell_angle_beta     121.963(2)
_cell_angle_gamma     90.00
_cell_volume     4366.5(11)
_cell_formula_units_Z     8
_cell_measurement_reflns_used     10716
_cell_measurement_theta_min     1.96
_cell_measurement_theta_max     25.60
_cell_measurement_temperature     153(2)
_exptl_crystal_description     prism
_exptl_crystal_colour     colourless
_exptl_crystal_size_max     0.15
_exptl_crystal_size_mid     0.15
_exptl_crystal_size_min     0.10
_exptl_crystal_density_diffrn     1.325
_exptl_crystal_density_meas     ?
_exptl_crystal_density_method     'not measured'
_exptl_crystal_F_000     1824
_exptl_absorpt_coefficient_mu     0.098
_exptl_absorpt_correction_type     multi-scan
_exptl_absorpt_process_details     '(SADABS; Bruker, 2005)'
_exptl_absorpt_correction_T_min     0.9855
_exptl_absorpt_correction_T_max     0.9903
_exptl_special_details
;
;
_diffrn_ambient_temperature     153(2)
_diffrn_radiation_type     MoK\a
_diffrn_radiation_wavelength     0.71073
_diffrn_radiation_source     'fine-focus sealed tube'
_diffrn_radiation_monochromator     graphite
_diffrn_measurement_device_type
;
Bruker SMART CCD
;
_diffrn_measurement_method     '\f and \w'
_diffrn_detector_area_resol_mean     ?
_diffrn_reflns_number     10716
_diffrn_reflns_av_R_equivalents     0.0327
_diffrn_reflns_av_sigmaI/netI     0.0433
_diffrn_reflns_theta_min     1.96
_diffrn_reflns_theta_max     25.60
_diffrn_reflns_theta_full     25.60
_diffrn_measured_fraction_theta_max     0.995
_diffrn_measured_fraction_theta_full     0.995
_diffrn_reflns_limit_h_min     -29
_diffrn_reflns_limit_h_max     20
_diffrn_reflns_limit_k_min     -12
_diffrn_reflns_limit_k_max     12
_diffrn_reflns_limit_l_min     -21
_diffrn_reflns_limit_l_max     25
_diffrn_standards_number     ?
_diffrn_standards_interval_count     ?
_diffrn_standards_interval_time     ?
_diffrn_standards_decay_%     ?
_refine_special_details
;
Refinement of <i>F</i>^2^ against ALL reflections. The weighted <i>R</i>-factor
<i>wR</i> and goodness of fit <i>S</i> are based on <i>F</i>^2^, conventional
<i>R</i>-factors <i>R</i> are based on <i>F</i>, with <i>F</i> set to zero for
negative <i>F</i>^2^. The threshold expression of <i>F</i>^2^ >
\s(<i>F</i>^2^) is used only for calculating <i>R</i>-factors(gt) <i>etc</i>.
and is not relevant to the choice of reflections for refinement.
<i>R</i>-factors based on <i>F</i>^2^ are statistically about twice as large
as those based on <i>F</i>, and <i>R</i>- factors based on ALL data will be
even larger.
;
_reflns_number_total     4091
_reflns_number_gt     2471
_reflns_threshold_expression     I>2sigma(I)
_refine_ls_structure_factor_coef     Fsqd
_refine_ls_matrix_type     full
_refine_ls_R_factor_all     0.0874
_refine_ls_R_factor_gt     0.0386
_refine_ls_wR_factor_gt     0.0807
_refine_ls_wR_factor_ref     0.1027
_refine_ls_goodness_of_fit_ref     1.023
_refine_ls_restrained_S_all     1.023
_refine_ls_number_reflns     4091
_refine_ls_number_parameters     293
_refine_ls_number_restraints     0
_refine_ls_hydrogen_treatment     constr
_refine_ls_weighting_scheme     calc
_refine_ls_weighting_details
         'calc w=1/[\s^2^(Fo^2^)+(0.0294P)^2^+3.1716P] where P=(Fo^2^+2Fc^2^)/3'
_atom_sites_solution_hydrogens     geom
_atom_sites_solution_primary     direct
_atom_sites_solution_secondary     difmap
_refine_ls_shift/su_max     0.000
_refine_ls_shift/su_mean     0.000
_refine_diff_density_max     0.148
_refine_diff_density_min     -0.178
_refine_ls_extinction_method     'SHELXL97 (Sheldrick, 2008)'
_refine_ls_extinction_coef     0.00069(13)
_refine_ls_extinction_expression
                                  'Fc^*^=kFc[1+0.001xFc^2^\l^3^/sin(2\q)]^-1/4^'
loop_
    _atom_type_symbol
    _atom_type_description
    _atom_type_scat_dispersion_real
    _atom_type_scat_dispersion_imag
    _atom_type_scat_source
    'C' 'C' 0.0033 0.0016
                         'International Tables Vol C Tables 4.2.6.8 and 6.1.1.4'
    'H' 'H' 0.0000 0.0000
                         'International Tables Vol C Tables 4.2.6.8 and 6.1.1.4'
    'N' 'N' 0.0061 0.0033
                         'International Tables Vol C Tables 4.2.6.8 and 6.1.1.4'
    'O' 'O' 0.0106 0.0060
                         'International Tables Vol C Tables 4.2.6.8 and 6.1.1.4'
    'F' 'F' 0.0171 0.0103
                         'International Tables Vol C Tables 4.2.6.8 and 6.1.1.4'
_computing_data_collection     'SMART (Bruker, 2005)'
_computing_cell_refinement     'SAINT (Bruker, 2005)'
_computing_data_reduction     'SAINT (Bruker, 2005)'
_computing_structure_solution     'SHELXS97 (Sheldrick, 2008)'
_computing_structure_refinement     'SHELXL97 (Sheldrick, 2008)'
_computing_molecular_graphics     'SHELXTL (Sheldrick, 2008)'
_computing_publication_material     'SHELXL97 (Sheldrick, 2008)'
loop_
    _atom_site_type_symbol
    _atom_site_label
    _atom_site_fract_x
    _atom_site_fract_y
    _atom_site_fract_z
    _atom_site_U_iso_or_equiv
    _atom_site_adp_type
    _atom_site_calc_flag
    _atom_site_refinement_flags
    _atom_site_occupancy
    _atom_site_disorder_assembly
    _atom_site_disorder_group
    F F1 0.29729(8) 0.50006(17) 0.53453(10) 0.0981(6) Uani d . 1 . .
    F F2 0.42759(8) 0.66971(13) 0.21676(8) 0.0818(5) Uani d . 1 . .
    O O1 0.48023(6) -0.09701(13) 0.40993(8) 0.0442(4) Uani d . 1 . .
    O O2 0.50669(6) 0.28658(13) 0.48691(7) 0.0412(4) Uani d . 1 . .
    H H2 0.5080 0.2276 0.5162 0.062 Uiso calc R 1 . .
    O O3 0.32087(8) 0.03185(16) 0.26703(10) 0.0698(5) Uani d . 1 . .
    N N1 0.49052(7) 0.12325(15) 0.39667(9) 0.0350(4) Uani d . 1 . .
    C C1 0.37194(9) 0.2815(2) 0.43135(12) 0.0413(5) Uani d . 1 . .
    C C2 0.35015(11) 0.4082(2) 0.40746(14) 0.0562(6) Uani d . 1 . .
    H H2A 0.3519 0.4446 0.3661 0.067 Uiso calc R 1 . .
    C C3 0.36879(12) 0.2328(2) 0.49159(13) 0.0608(7) Uani d . 1 . .
    H H3 0.3842 0.1469 0.5097 0.073 Uiso calc R 1 . .
    C C4 0.32592(12) 0.4824(2) 0.44287(16) 0.0670(7) Uani d . 1 . .
    H H4 0.3120 0.5698 0.4269 0.080 Uiso calc R 1 . .
    C C5 0.32242(12) 0.4286(3) 0.50057(15) 0.0653(7) Uani d . 1 . .
    C C6 0.34365(13) 0.3059(3) 0.52658(15) 0.0721(8) Uani d . 1 . .
    H H6 0.3414 0.2708 0.5679 0.086 Uiso calc R 1 . .
    C C7 0.46243(9) 0.35844(19) 0.35938(11) 0.0361(5) Uani d . 1 . .
    C C8 0.43194(10) 0.3401(2) 0.28104(12) 0.0473(6) Uani d . 1 . .
    H H8 0.4186 0.2547 0.2602 0.057 Uiso calc R 1 . .
    C C9 0.48343(10) 0.48238(19) 0.38900(12) 0.0443(5) Uani d . 1 . .
    H H9 0.5059 0.4958 0.4429 0.053 Uiso calc R 1 . .
    C C10 0.47203(12) 0.5871(2) 0.34077(13) 0.0530(6) Uani d . 1 . .
    H H10 0.4862 0.6725 0.3610 0.064 Uiso calc R 1 . .
    C C11 0.42063(12) 0.4446(2) 0.23262(13) 0.0555(6) Uani d . 1 . .
    H H11 0.3997 0.4323 0.1788 0.067 Uiso calc R 1 . .
    C C12 0.44041(12) 0.5657(2) 0.26446(13) 0.0530(6) Uani d . 1 . .
    C C13 0.54700(9) 0.11424(19) 0.39270(11) 0.0377(5) Uani d . 1 . .
    C C14 0.55081(11) 0.0173(2) 0.34826(12) 0.0503(6) Uani d . 1 . .
    H H14 0.5164 -0.0429 0.3213 0.060 Uiso calc R 1 . .
    C C15 0.59694(10) 0.2022(2) 0.43122(13) 0.0512(6) Uani d . 1 . .
    H H15 0.5948 0.2695 0.4617 0.061 Uiso calc R 1 . .
    C C16 0.60423(12) 0.0077(3) 0.34296(14) 0.0604(7) Uani d . 1 . .
    H H16 0.6066 -0.0597 0.3127 0.072 Uiso calc R 1 . .
    C C17 0.65415(12) 0.0945(3) 0.38100(15) 0.0653(7) Uani d . 1 . .
    H H17 0.6909 0.0879 0.3770 0.078 Uiso calc R 1 . .
    C C18 0.65041(11) 0.1906(3) 0.42466(15) 0.0659(7) Uani d . 1 . .
    H H18 0.6850 0.2507 0.4511 0.079 Uiso calc R 1 . .
    C C19 0.46645(9) 0.24691(18) 0.41043(11) 0.0357(5) Uani d . 1 . .
    C C20 0.39741(9) 0.20473(18) 0.39012(11) 0.0370(5) Uani d . 1 . .
    H H20 0.3676 0.2227 0.3342 0.044 Uiso calc R 1 . .
    C C21 0.40032(9) 0.05602(18) 0.39926(11) 0.0361(5) Uani d . 1 . .
    H H21 0.4023 0.0310 0.4475 0.043 Uiso calc R 1 . .
    C C22 0.46109(9) 0.01616(19) 0.40310(10) 0.0348(5) Uani d . 1 . .
    C C23 0.34501(10) -0.0155(2) 0.33026(13) 0.0440(5) Uani d . 1 . .
    C C24 0.32304(11) -0.1444(2) 0.34376(15) 0.0612(7) Uani d . 1 . .
    H H24 0.3593 -0.1843 0.3917 0.073 Uiso calc R 1 . .
    C C25 0.30332(16) -0.2382(3) 0.27765(19) 0.1080(12) Uani d . 1 . .
    H H25A 0.2696 -0.1979 0.2298 0.162 Uiso calc R 1 . .
    H H25B 0.2870 -0.3193 0.2866 0.162 Uiso calc R 1 . .
    H H25C 0.3407 -0.2579 0.2738 0.162 Uiso calc R 1 . .
    C C26 0.26836(15) -0.1156(4) 0.3559(2) 0.1135(13) Uani d . 1 . .
    H H26C 0.2831 -0.0539 0.3985 0.170 Uiso calc R 1 . .
    H H26B 0.2544 -0.1971 0.3680 0.170 Uiso calc R 1 . .
    H H26A 0.2323 -0.0772 0.3091 0.170 Uiso calc R 1 . .
loop_
    _atom_site_aniso_label
    _atom_site_aniso_U_11
    _atom_site_aniso_U_22
    _atom_site_aniso_U_33
    _atom_site_aniso_U_12
    _atom_site_aniso_U_13
    _atom_site_aniso_U_23
    F1 0.0963(12) 0.1070(13) 0.1038(12) 0.0287(10) 0.0616(11) -0.0280(10)
    F2 0.1209(13) 0.0551(9) 0.0778(10) 0.0180(8) 0.0583(10) 0.0305(8)
    O1 0.0472(9) 0.0305(8) 0.0572(9) 0.0039(7) 0.0291(8) 0.0038(7)
    O2 0.0471(8) 0.0362(8) 0.0350(8) -0.0071(7) 0.0183(7) -0.0017(6)
    O3 0.0736(12) 0.0648(11) 0.0495(10) -0.0192(9) 0.0180(9) -0.0024(9)
    N1 0.0328(9) 0.0298(9) 0.0419(10) 0.0008(7) 0.0195(8) 0.0006(7)
    C1 0.0320(11) 0.0418(12) 0.0455(12) 0.0033(9) 0.0174(10) -0.0048(10)
    C2 0.0540(15) 0.0462(14) 0.0736(16) 0.0108(11) 0.0374(14) 0.0034(12)
    C3 0.0721(17) 0.0615(16) 0.0571(15) 0.0233(13) 0.0398(14) 0.0070(12)
    C4 0.0627(17) 0.0484(15) 0.092(2) 0.0155(12) 0.0419(16) -0.0056(14)
    C5 0.0519(16) 0.0776(19) 0.0657(17) 0.0131(14) 0.0307(14) -0.0216(15)
    C6 0.0793(19) 0.086(2) 0.0597(16) 0.0261(16) 0.0425(15) 0.0023(15)
    C7 0.0393(11) 0.0329(11) 0.0389(11) 0.0028(9) 0.0226(10) 0.0010(9)
    C8 0.0578(14) 0.0382(12) 0.0428(13) -0.0006(10) 0.0246(11) -0.0028(10)
    C9 0.0580(14) 0.0356(12) 0.0413(12) -0.0037(10) 0.0277(11) -0.0017(10)
    C10 0.0792(17) 0.0305(12) 0.0596(15) -0.0012(11) 0.0438(14) 0.0004(11)
    C11 0.0697(17) 0.0540(15) 0.0412(13) 0.0036(12) 0.0282(12) 0.0054(11)
    C12 0.0720(17) 0.0404(13) 0.0577(15) 0.0123(12) 0.0420(14) 0.0161(12)
    C13 0.0331(11) 0.0377(11) 0.0409(12) 0.0032(9) 0.0187(10) 0.0055(9)
    C14 0.0523(14) 0.0516(14) 0.0537(14) -0.0020(11) 0.0327(12) -0.0017(11)
    C15 0.0390(13) 0.0498(14) 0.0614(14) -0.0043(11) 0.0243(11) -0.0029(11)
    C16 0.0642(17) 0.0649(16) 0.0687(16) 0.0097(14) 0.0465(14) 0.0043(13)
    C17 0.0474(16) 0.081(2) 0.0783(18) 0.0121(14) 0.0407(15) 0.0148(15)
    C18 0.0391(14) 0.0732(18) 0.0823(18) -0.0084(12) 0.0300(14) 0.0022(15)
    C19 0.0372(11) 0.0321(11) 0.0353(11) 0.0002(9) 0.0176(9) -0.0027(9)
    C20 0.0356(11) 0.0334(11) 0.0391(11) 0.0022(9) 0.0178(9) 0.0007(9)
    C21 0.0364(11) 0.0343(11) 0.0382(11) -0.0016(9) 0.0202(10) -0.0005(9)
    C22 0.0351(11) 0.0316(11) 0.0344(11) -0.0004(9) 0.0161(9) -0.0009(9)
    C23 0.0347(12) 0.0431(13) 0.0516(14) -0.0005(10) 0.0210(11) -0.0016(11)
    C24 0.0427(14) 0.0458(14) 0.0762(17) -0.0102(11) 0.0186(13) 0.0069(13)
    C25 0.095(2) 0.0598(19) 0.122(3) -0.0212(17) 0.025(2) -0.0242(19)
    C26 0.081(2) 0.118(3) 0.168(3) -0.005(2) 0.083(3) 0.035(3)
_geom_special_details
;
All e.s.d.'s (except the e.s.d. in the dihedral angle between two l.s. planes)
are estimated using the full covariance matrix. The cell e.s.d.'s are taken
into account individually in the estimation of e.s.d.'s in distances, angles
and torsion angles; correlations between e.s.d.'s in cell parameters are only
used when they are defined by crystal symmetry. An approximate (isotropic)
treatment of cell e.s.d.'s is used for estimating e.s.d.'s involving l.s.
planes.
;
loop_
    _geom_bond_atom_site_label_1
    _geom_bond_atom_site_label_2
    _geom_bond_site_symmetry_2
    _geom_bond_distance
    _geom_bond_publ_flag
    F1 C5 . 1.362(3) ?
    F2 C12 . 1.365(2) ?
    O1 C22 . 1.228(2) ?
    O2 C19 . 1.402(2) ?
    O2 H2 . 0.8400 ?
    O3 C23 . 1.208(2) ?
    N1 C22 . 1.355(2) ?
    N1 C13 . 1.432(2) ?
    N1 C19 . 1.484(2) ?
    C1 C3 . 1.374(3) ?
    C1 C2 . 1.387(3) ?
    C1 C20 . 1.511(3) ?
    C2 C4 . 1.384(3) ?
    C2 H2A . 0.9500 ?
    C3 C6 . 1.387(3) ?
    C3 H3 . 0.9500 ?
    C4 C5 . 1.351(3) ?
    C4 H4 . 0.9500 ?
    C5 C6 . 1.354(4) ?
    C6 H6 . 0.9500 ?
    C7 C9 . 1.381(3) ?
    C7 C8 . 1.383(3) ?
    C7 C19 . 1.517(3) ?
    C8 C11 . 1.384(3) ?
    C8 H8 . 0.9500 ?
    C9 C10 . 1.383(3) ?
    C9 H9 . 0.9500 ?
    C10 C12 . 1.350(3) ?
    C10 H10 . 0.9500 ?
    C11 C12 . 1.363(3) ?
    C11 H11 . 0.9500 ?
    C13 C15 . 1.381(3) ?
    C13 C14 . 1.384(3) ?
    C14 C16 . 1.373(3) ?
    C14 H14 . 0.9500 ?
    C15 C18 . 1.392(3) ?
    C15 H15 . 0.9500 ?
    C16 C17 . 1.372(3) ?
    C16 H16 . 0.9500 ?
    C17 C18 . 1.366(3) ?
    C17 H17 . 0.9500 ?
    C18 H18 . 0.9500 ?
    C19 C20 . 1.573(3) ?
    C20 C21 . 1.528(3) ?
    C20 H20 . 1.0000 ?
    C21 C22 . 1.505(3) ?
    C21 C23 . 1.532(3) ?
    C21 H21 . 1.0000 ?
    C23 C24 . 1.504(3) ?
    C24 C26 . 1.516(4) ?
    C24 C25 . 1.517(4) ?
    C24 H24 . 1.0000 ?
    C25 H25A . 0.9800 ?
    C25 H25B . 0.9800 ?
    C25 H25C . 0.9800 ?
    C26 H26C . 0.9800 ?
    C26 H26B . 0.9800 ?
    C26 H26A . 0.9800 ?
loop_
    _geom_angle_atom_site_label_1
    _geom_angle_atom_site_label_2
    _geom_angle_atom_site_label_3
    _geom_angle_site_symmetry_1
    _geom_angle_site_symmetry_3
    _geom_angle
    _geom_angle_publ_flag
    C19 O2 H2 . . 109.5 ?
    C22 N1 C13 . . 122.29(16) ?
    C22 N1 C19 . . 112.54(15) ?
    C13 N1 C19 . . 124.01(15) ?
    C3 C1 C2 . . 117.6(2) ?
    C3 C1 C20 . . 123.64(19) ?
    C2 C1 C20 . . 118.81(19) ?
    C4 C2 C1 . . 121.2(2) ?
    C4 C2 H2A . . 119.4 ?
    C1 C2 H2A . . 119.4 ?
    C1 C3 C6 . . 121.6(2) ?
    C1 C3 H3 . . 119.2 ?
    C6 C3 H3 . . 119.2 ?
    C5 C4 C2 . . 118.9(2) ?
    C5 C4 H4 . . 120.6 ?
    C2 C4 H4 . . 120.6 ?
    C4 C5 C6 . . 122.3(2) ?
    C4 C5 F1 . . 119.2(3) ?
    C6 C5 F1 . . 118.5(3) ?
    C5 C6 C3 . . 118.5(2) ?
    C5 C6 H6 . . 120.7 ?
    C3 C6 H6 . . 120.7 ?
    C9 C7 C8 . . 118.89(18) ?
    C9 C7 C19 . . 120.76(17) ?
    C8 C7 C19 . . 120.06(17) ?
    C7 C8 C11 . . 120.8(2) ?
    C7 C8 H8 . . 119.6 ?
    C11 C8 H8 . . 119.6 ?
    C7 C9 C10 . . 120.45(19) ?
    C7 C9 H9 . . 119.8 ?
    C10 C9 H9 . . 119.8 ?
    C12 C10 C9 . . 118.8(2) ?
    C12 C10 H10 . . 120.6 ?
    C9 C10 H10 . . 120.6 ?
    C12 C11 C8 . . 118.0(2) ?
    C12 C11 H11 . . 121.0 ?
    C8 C11 H11 . . 121.0 ?
    C10 C12 C11 . . 123.0(2) ?
    C10 C12 F2 . . 118.7(2) ?
    C11 C12 F2 . . 118.3(2) ?
    C15 C13 C14 . . 119.70(19) ?
    C15 C13 N1 . . 121.04(18) ?
    C14 C13 N1 . . 119.25(18) ?
    C16 C14 C13 . . 120.3(2) ?
    C16 C14 H14 . . 119.9 ?
    C13 C14 H14 . . 119.9 ?
    C13 C15 C18 . . 118.9(2) ?
    C13 C15 H15 . . 120.5 ?
    C18 C15 H15 . . 120.5 ?
    C17 C16 C14 . . 120.5(2) ?
    C17 C16 H16 . . 119.7 ?
    C14 C16 H16 . . 119.7 ?
    C18 C17 C16 . . 119.3(2) ?
    C18 C17 H17 . . 120.3 ?
    C16 C17 H17 . . 120.3 ?
    C17 C18 C15 . . 121.3(2) ?
    C17 C18 H18 . . 119.4 ?
    C15 C18 H18 . . 119.4 ?
    O2 C19 N1 . . 110.20(15) ?
    O2 C19 C7 . . 107.93(15) ?
    N1 C19 C7 . . 113.26(15) ?
    O2 C19 C20 . . 113.32(15) ?
    N1 C19 C20 . . 101.33(14) ?
    C7 C19 C20 . . 110.82(16) ?
    C1 C20 C21 . . 116.98(16) ?
    C1 C20 C19 . . 114.49(16) ?
    C21 C20 C19 . . 105.44(15) ?
    C1 C20 H20 . . 106.4 ?
    C21 C20 H20 . . 106.4 ?
    C19 C20 H20 . . 106.4 ?
    C22 C21 C20 . . 104.83(15) ?
    C22 C21 C23 . . 106.58(15) ?
    C20 C21 C23 . . 113.56(16) ?
    C22 C21 H21 . . 110.5 ?
    C20 C21 H21 . . 110.5 ?
    C23 C21 H21 . . 110.5 ?
    O1 C22 N1 . . 125.51(18) ?
    O1 C22 C21 . . 124.65(17) ?
    N1 C22 C21 . . 109.84(16) ?
    O3 C23 C24 . . 122.0(2) ?
    O3 C23 C21 . . 119.63(19) ?
    C24 C23 C21 . . 118.35(19) ?
    C23 C24 C26 . . 107.1(2) ?
    C23 C24 C25 . . 111.3(2) ?
    C26 C24 C25 . . 112.3(2) ?
    C23 C24 H24 . . 108.7 ?
    C26 C24 H24 . . 108.7 ?
    C25 C24 H24 . . 108.7 ?
    C24 C25 H25A . . 109.5 ?
    C24 C25 H25B . . 109.5 ?
    H25A C25 H25B . . 109.5 ?
    C24 C25 H25C . . 109.5 ?
    H25A C25 H25C . . 109.5 ?
    H25B C25 H25C . . 109.5 ?
    C24 C26 H26C . . 109.5 ?
    C24 C26 H26B . . 109.5 ?
    H26C C26 H26B . . 109.5 ?
    C24 C26 H26A . . 109.5 ?
    H26C C26 H26A . . 109.5 ?
    H26B C26 H26A . . 109.5 ?
loop_
    _geom_torsion_atom_site_label_1
    _geom_torsion_atom_site_label_2
    _geom_torsion_atom_site_label_3
    _geom_torsion_atom_site_label_4
    _geom_torsion_site_symmetry_1
    _geom_torsion_site_symmetry_2
    _geom_torsion_site_symmetry_3
    _geom_torsion_site_symmetry_4
    _geom_torsion
    _geom_torsion_publ_flag
    C3 C1 C2 C4 . . . . -0.2(3) ?
    C20 C1 C2 C4 . . . . 179.5(2) ?
    C2 C1 C3 C6 . . . . 1.2(4) ?
    C20 C1 C3 C6 . . . . -178.5(2) ?
    C1 C2 C4 C5 . . . . -1.4(4) ?
    C2 C4 C5 C6 . . . . 2.1(4) ?
    C2 C4 C5 F1 . . . . -178.5(2) ?
    C4 C5 C6 C3 . . . . -1.1(4) ?
    F1 C5 C6 C3 . . . . 179.5(2) ?
    C1 C3 C6 C5 . . . . -0.6(4) ?
    C9 C7 C8 C11 . . . . -2.1(3) ?
    C19 C7 C8 C11 . . . . 171.8(2) ?
    C8 C7 C9 C10 . . . . 2.3(3) ?
    C19 C7 C9 C10 . . . . -171.51(19) ?
    C7 C9 C10 C12 . . . . -0.4(3) ?
    C7 C8 C11 C12 . . . . 0.0(3) ?
    C9 C10 C12 C11 . . . . -1.9(4) ?
    C9 C10 C12 F2 . . . . 178.2(2) ?
    C8 C11 C12 C10 . . . . 2.1(4) ?
    C8 C11 C12 F2 . . . . -178.0(2) ?
    C22 N1 C13 C15 . . . . -139.4(2) ?
    C19 N1 C13 C15 . . . . 27.3(3) ?
    C22 N1 C13 C14 . . . . 41.9(3) ?
    C19 N1 C13 C14 . . . . -151.38(18) ?
    C15 C13 C14 C16 . . . . 0.6(3) ?
    N1 C13 C14 C16 . . . . 179.30(19) ?
    C14 C13 C15 C18 . . . . -0.3(3) ?
    N1 C13 C15 C18 . . . . -179.03(19) ?
    C13 C14 C16 C17 . . . . -0.6(3) ?
    C14 C16 C17 C18 . . . . 0.3(4) ?
    C16 C17 C18 C15 . . . . -0.1(4) ?
    C13 C15 C18 C17 . . . . 0.1(4) ?
    C22 N1 C19 O2 . . . . 95.72(18) ?
    C13 N1 C19 O2 . . . . -72.2(2) ?
    C22 N1 C19 C7 . . . . -143.26(17) ?
    C13 N1 C19 C7 . . . . 48.8(2) ?
    C22 N1 C19 C20 . . . . -24.53(19) ?
    C13 N1 C19 C20 . . . . 167.56(16) ?
    C9 C7 C19 O2 . . . . -13.9(2) ?
    C8 C7 C19 O2 . . . . 172.30(17) ?
    C9 C7 C19 N1 . . . . -136.22(19) ?
    C8 C7 C19 N1 . . . . 50.0(2) ?
    C9 C7 C19 C20 . . . . 110.7(2) ?
    C8 C7 C19 C20 . . . . -63.1(2) ?
    C3 C1 C20 C21 . . . . 19.1(3) ?
    C2 C1 C20 C21 . . . . -160.69(19) ?
    C3 C1 C20 C19 . . . . -105.0(2) ?
    C2 C1 C20 C19 . . . . 75.2(2) ?
    O2 C19 C20 C1 . . . . 34.5(2) ?
    N1 C19 C20 C1 . . . . 152.52(15) ?
    C7 C19 C20 C1 . . . . -87.0(2) ?
    O2 C19 C20 C21 . . . . -95.51(18) ?
    N1 C19 C20 C21 . . . . 22.51(18) ?
    C7 C19 C20 C21 . . . . 142.99(15) ?
    C1 C20 C21 C22 . . . . -142.77(17) ?
    C19 C20 C21 C22 . . . . -14.23(19) ?
    C1 C20 C21 C23 . . . . 101.3(2) ?
    C19 C20 C21 C23 . . . . -130.18(17) ?
    C13 N1 C22 O1 . . . . 3.7(3) ?
    C19 N1 C22 O1 . . . . -164.41(18) ?
    C13 N1 C22 C21 . . . . -175.28(16) ?
    C19 N1 C22 C21 . . . . 16.6(2) ?
    C20 C21 C22 O1 . . . . -179.48(18) ?
    C23 C21 C22 O1 . . . . -58.8(2) ?
    C20 C21 C22 N1 . . . . -0.5(2) ?
    C23 C21 C22 N1 . . . . 120.22(17) ?
    C22 C21 C23 O3 . . . . -85.3(2) ?
    C20 C21 C23 O3 . . . . 29.6(3) ?
    C22 C21 C23 C24 . . . . 94.0(2) ?
    C20 C21 C23 C24 . . . . -151.10(19) ?
    O3 C23 C24 C26 . . . . -88.0(3) ?
    C21 C23 C24 C26 . . . . 92.8(3) ?
    O3 C23 C24 C25 . . . . 35.2(3) ?
    C21 C23 C24 C25 . . . . -144.1(2) ?
loop_
    _geom_hbond_atom_site_label_D
    _geom_hbond_atom_site_label_H
    _geom_hbond_atom_site_label_A
    _geom_hbond_site_symmetry_A
    _geom_hbond_distance_DH
    _geom_hbond_distance_HA
    _geom_hbond_distance_DA
    _geom_hbond_angle_DHA
    C10 H10 O1 1_565 0.95 2.59 3.489(3) 157
    O2 H2 O1 5_656 0.84 1.93 2.7625(18) 174
