# Supplementary material for: 4,5-Bis(4-fluoro­phen­yl)-5-hy­droxy-3-(2-methyl­propano­yl)-1-phenyl­pyrrolidin-2-one
Source: Acta Crystallogr Sect E Struct Rep Online. 2011 Mar 12;67(Pt 4):o873–4. doi: 10.1107/S1600536811008786 (PMC3099992; doi:10.1107/S1600536811008786)
Supplement: Supplementary file 2 [file e-67-0o873-Isup2.hkl]

# 
# h,k,l, Fc-squared, Fo-squared, sigma(Fo-squared) and status flag 
# 
data_I
_shelx_title ' m4 in C2/c' 
_shelx_refln_list_code          4 
_shelx_F_calc_maximum      388.01 
_exptl_crystal_F_000      1824.00 
_reflns_d_resolution_high  0.8223 
 
loop_ 
 _symmetry_equiv_pos_as_xyz 
 'x, y, z' 
 '-x, y, -z+1/2' 
 'x+1/2, y+1/2, z' 
 '-x+1/2, y+1/2, -z+1/2' 
 '-x, -y, -z' 
 'x, -y, z-1/2' 
 '-x+1/2, -y+1/2, -z' 
 'x+1/2, -y+1/2, z-1/2' 
 
_cell_length_a    24.5062 
_cell_length_b    10.2180 
_cell_length_c    20.5539 
_cell_angle_alpha  90.000 
_cell_angle_beta  121.963 
_cell_angle_gamma  90.000 
 
_shelx_F_squared_multiplier     1.000 
 
loop_ 
 _refln_index_h 
 _refln_index_k 
 _refln_index_l 
 _refln_F_squared_calc 
 _refln_F_squared_meas 
 _refln_F_squared_sigma 
 _refln_observed_status 
   2   0   0    81425.09    82897.44   1897.09 o 
   4   0   0     3783.39     3081.18     81.61 o 
   6   0   0    53583.21    51063.77   1151.67 o 
   8   0   0     3186.68     3205.51     89.93 o 
  10   0   0       48.97       38.19     13.01 o 
  12   0   0     2344.57     2160.61     76.03 o 
  14   0   0      867.31      858.21     60.38 o 
  16   0   0     1077.41     1021.07     69.45 o 
  18   0   0       52.37       58.58     43.12 o 
  20   0   0      579.54      429.72     68.40 o 
  22   0   0      139.63      114.78     56.35 o 
  24   0   0       62.33       26.17     52.93 o 
   1   1   0     3236.59     3176.90     54.84 o 
   3   1   0      490.24      476.96     15.76 o 
   5   1   0     2073.07     1875.40     34.32 o 
   7   1   0     6183.10     6117.89     91.55 o 
   9   1   0     1065.23      993.47     27.09 o 
  11   1   0      112.84      121.14     14.79 o 
  13   1   0      520.79      536.43     24.54 o 
  15   1   0     4429.94     4344.74    105.60 o 
  17   1   0       12.23       -6.25     26.75 o 
  19   1   0     1098.73     1081.37     87.59 o 
  21   1   0      787.12      818.76     61.48 o 
  23   1   0       13.43        4.21     35.69 o 
  25   1   0        6.52       35.28     40.13 o 
   0   2   0    14335.50    13445.78    310.48 o 
   2   2   0      571.90      582.78     18.04 o 
   4   2   0     4398.85     4626.19     68.91 o 
   6   2   0     2296.23     2294.29     41.82 o 
   8   2   0    15054.70    15012.03    180.71 o 
  10   2   0       43.30       36.80     11.70 o 
  12   2   0       59.11       66.01     17.19 o 
  14   2   0     1835.94     1682.69     38.90 o 
  16   2   0      395.27      458.23     30.14 o 
  18   2   0      150.58      148.64     35.68 o 
  20   2   0       14.81       17.43     32.84 o 
  22   2   0       31.35       -1.72     36.88 o 
  24   2   0       39.75       -8.77     56.94 o 
   1   3   0     5068.66     4708.54     85.51 o 
   3   3   0     5568.04     5470.84     80.54 o 
   5   3   0    10482.80    10434.85    146.42 o 
   7   3   0      391.02      421.47     19.03 o 
   9   3   0     4951.74     4950.86     82.10 o 
  11   3   0     1498.48     1531.21     34.97 o 
  13   3   0        1.14        0.80     12.51 o 
  15   3   0        2.23       -9.11     14.64 o 
  17   3   0        7.34      -23.34     23.34 o 
  19   3   0       22.33       42.27     32.78 o 
  21   3   0        0.17       -6.01     35.55 o 
  23   3   0       10.21       -6.78     64.53 o 
   0   4   0    16813.15    16744.20    393.67 o 
   2   4   0     2794.23     3040.47     63.31 o 
   4   4   0     6400.05     6694.62     99.72 o 
   6   4   0      860.70      669.18     22.82 o 
   8   4   0        6.40       -5.84      9.75 o 
  10   4   0     2412.91     2442.74     45.34 o 
  12   4   0      708.84      808.99     28.23 o 
  14   4   0      350.47      517.11     27.56 o 
  16   4   0        6.62      -14.78     17.73 o 
  18   4   0        7.96        3.85     19.95 o 
  20   4   0       57.47       88.42     38.42 o 
  22   4   0        1.24      -34.05     44.31 o 
   1   5   0      829.82      765.81     28.23 o 
   3   5   0     6966.59     7442.38    137.46 o 
   5   5   0    14044.57    14507.15    203.77 o 
   7   5   0      726.16      854.48     33.12 o 
   9   5   0     2133.61     2019.41     46.47 o 
  11   5   0      737.21      734.33     29.08 o 
  13   5   0     1095.66     1070.39     34.76 o 
  15   5   0     2276.64     2245.93     51.60 o 
  17   5   0      778.42      768.22     35.17 o 
  19   5   0      182.09      210.12     29.18 o 
  21   5   0      288.42      353.61     58.43 o 
  23   5   0       44.84       74.20     49.14 o 
   0   6   0      143.46      148.09     26.17 o 
   2   6   0      243.87      291.03     39.18 o 
   4   6   0      546.23      470.88     21.22 o 
   6   6   0      815.49      879.96     29.10 o 
   8   6   0     2452.11     2371.22     51.95 o 
  10   6   0       40.49       46.09     16.72 o 
  12   6   0      359.09      330.22     24.75 o 
  14   6   0        6.18       32.72     19.98 o 
  16   6   0        1.32       -0.30     21.01 o 
  18   6   0      421.55      522.79     48.72 o 
  20   6   0       52.12       37.03     27.25 o 
  22   6   0        5.87      -23.38     42.10 o 
   1   7   0      656.13      720.47     33.05 o 
   3   7   0      178.80      136.84     21.18 o 
   5   7   0      879.14      807.94     29.78 o 
   7   7   0     1309.20     1239.15     37.71 o 
   9   7   0      827.04      864.61     33.55 o 
  11   7   0       40.08       51.83     17.95 o 
  13   7   0      169.33      226.42     25.15 o 
  15   7   0      109.49       99.45     24.09 o 
  17   7   0      921.18      846.94     47.23 o 
  19   7   0        0.65      -24.35     31.20 o 
   0   8   0      879.29      945.77     56.21 o 
   2   8   0      104.37      145.33     31.97 o 
   4   8   0     2903.35     2912.89     61.84 o 
   6   8   0     2428.85     2342.90     55.49 o 
   8   8   0        1.81      -16.34     16.34 o 
  10   8   0      137.70      137.29     20.68 o 
  12   8   0      851.32      857.27     49.17 o 
  14   8   0      377.28      420.52     39.39 o 
  16   8   0        4.97        1.28     30.22 o 
  18   8   0        6.09      -28.24     28.24 o 
   1   9   0     2374.75     2463.91     70.29 o 
   3   9   0      533.77      537.82     32.19 o 
   5   9   0      304.89      365.73     38.44 o 
   7   9   0      934.02      962.38     48.62 o 
   9   9   0      602.15      600.04     37.44 o 
  11   9   0      224.93      244.92     33.26 o 
  13   9   0       19.28       65.72     29.75 o 
  15   9   0        0.23      -27.04     27.04 o 
  17   9   0       11.70      -31.04     31.18 o 
   0  10   0      711.92      826.01     62.30 o 
   2  10   0      140.57      146.11     33.95 o 
   4  10   0       34.64        2.49     33.30 o 
   6  10   0      801.01      761.56     49.19 o 
   8  10   0     1014.56      952.86     43.49 o 
  10  10   0        0.90       -5.20     24.67 o 
  12  10   0       13.72       19.09     28.45 o 
  14  10   0       23.13       43.87     36.23 o 
   1  11   0        2.61       68.18     29.23 o 
   3  11   0      193.49      289.74     46.93 o 
   5  11   0       50.92       75.62     32.75 o 
   7  11   0       22.07       13.07     29.87 o 
   9  11   0        1.01        0.96     28.96 o 
  11  11   0       81.02       68.10     34.61 o 
   0  12   0       18.94      105.11     45.50 o 
   2  12   0        2.14      -16.50     39.99 o 
   4  12   0        8.78       38.51     44.60 o 
   6  12   0        5.34       54.86     48.02 o 
 -25   1   1       22.89       75.66     39.69 o 
 -23   1   1      265.07      318.55     47.84 o 
 -21   1   1      992.73      943.56     55.03 o 
 -19   1   1      262.41      309.91     41.37 o 
 -17   1   1      241.46      318.46     37.21 o 
 -15   1   1       99.94       91.61     18.48 o 
 -13   1   1      409.90      383.88     17.90 o 
 -11   1   1      523.78      646.92     18.96 o 
  -9   1   1      550.35      542.68     17.00 o 
  -7   1   1     8456.85     8343.46    118.96 o 
  -5   1   1      684.68      613.79     14.66 o 
  -3   1   1     3932.00     3953.81     69.04 o 
  -1   1   1     3197.37     3133.16     77.70 o 
   1   1   1    18745.50    18258.09    416.28 o 
   3   1   1    13920.40    13090.23    175.58 o 
   5   1   1    21935.31    21569.06    287.42 o 
   7   1   1      582.78      579.47     21.50 o 
   9   1   1     1270.83     1295.68     27.92 o 
  11   1   1        3.30       -0.25      9.69 o 
  13   1   1      974.78      969.90     32.71 o 
  15   1   1     1037.73     1031.16     49.21 o 
  17   1   1       85.12        1.17     28.70 o 
  19   1   1      144.14      166.34     39.04 o 
  21   1   1       31.10       63.78     38.00 o 
  23   1   1       84.68       57.24     42.40 o 
 -24   2   1       59.09       82.89     40.48 o 
 -22   2   1        2.32       26.13     34.17 o 
 -20   2   1      325.19      392.92     45.00 o 
 -18   2   1        4.32      -22.28     26.26 o 
 -16   2   1      167.83      103.39     30.08 o 
 -14   2   1      227.88      193.41     41.96 o 
 -12   2   1     2233.07     2271.84     64.42 o 
 -10   2   1      115.34       85.34     11.23 o 
  -8   2   1     6160.44     6256.26     82.21 o 
  -6   2   1     1115.67     1161.54     22.73 o 
  -4   2   1    13069.87    13611.19    225.04 o 
  -2   2   1    66220.87    67945.94   1076.75 o 
   2   2   1     5493.11     5418.58     77.59 o 
   4   2   1     1780.46     1563.93     30.90 o 
   6   2   1     1618.91     1600.83     40.09 o 
   8   2   1    11818.25    11638.26    166.47 o 
  10   2   1      576.04      596.62     44.59 o 
  12   2   1     1382.82     1363.85     33.37 o 
  14   2   1      134.49      150.63     18.72 o 
  16   2   1      102.33      132.72     45.57 o 
  18   2   1      530.95      623.43     51.71 o 
  20   2   1     1025.20      931.32     92.72 o 
  22   2   1       72.69       16.08     38.84 o 
  24   2   1        4.42      -11.19     41.51 o 
 -25   3   1       16.18      108.90     44.83 o 
 -23   3   1      170.32      202.90     45.70 o 
 -21   3   1        0.27       -3.95     39.10 o 
 -19   3   1      155.79      186.52     38.98 o 
 -17   3   1        1.26      -16.37     16.37 o 
 -15   3   1        5.14      -14.18     14.18 o 
 -13   3   1      720.80      751.69     26.60 o 
 -11   3   1     1622.22     1607.15     34.34 o 
  -9   3   1     1315.30     1483.30     31.09 o 
  -7   3   1        0.15       -6.85      6.85 o 
  -5   3   1     2322.81     2424.36     42.49 o 
  -3   3   1     1835.77     1798.45     32.35 o 
   1   3   1      152.37      157.25     12.32 o 
   3   3   1    10942.45    10854.91    150.59 o 
   5   3   1      145.19      176.41     19.93 o 
   7   3   1      818.81      977.26     27.96 o 
   9   3   1     8495.77     8418.64    128.41 o 
  11   3   1      158.63      172.50     16.38 o 
  13   3   1     1226.14     1290.66     35.29 o 
  15   3   1      532.41      586.42     35.64 o 
  17   3   1        0.30      -22.42     22.42 o 
  19   3   1      166.79      103.26     38.34 o 
  21   3   1      512.78      657.92     77.84 o 
  23   3   1      366.83      481.31    128.98 o 
 -24   4   1      110.09      240.64     49.92 o 
 -22   4   1      167.38      170.72     54.19 o 
 -20   4   1       77.96      140.16     41.33 o 
 -18   4   1      958.51      922.10     36.00 o 
 -16   4   1      713.21      770.88     32.35 o 
 -14   4   1      332.46      445.33     25.46 o 
 -12   4   1      645.64      638.58     24.72 o 
 -10   4   1        0.02       12.27     10.32 o 
  -8   4   1      102.11      137.51     13.00 o 
  -6   4   1     3633.19     3603.47     60.79 o 
  -4   4   1        0.05        2.22     13.49 o 
  -2   4   1     1527.01     1522.80     44.11 o 
   0   4   1      103.89      148.18     13.95 o 
   2   4   1      251.32      244.99     16.47 o 
   4   4   1     4118.35     4407.96     71.41 o 
   6   4   1        5.74       14.75     10.09 o 
   8   4   1     4315.56     4384.56     75.88 o 
  10   4   1      873.95      745.42     29.15 o 
  12   4   1     1761.60     1781.10     41.29 o 
  14   4   1      912.49      976.44     33.62 o 
  16   4   1      129.58      130.23     23.27 o 
  18   4   1       69.00       39.53     26.67 o 
  20   4   1      187.77      233.90     46.14 o 
  22   4   1        0.02       -2.68     42.60 o 
 -23   5   1      108.26      135.69     57.76 o 
 -21   5   1      482.47      495.87     55.12 o 
 -19   5   1      172.98      180.29     29.27 o 
 -17   5   1      217.03      296.13     39.81 o 
 -15   5   1        1.45       -9.72     16.76 o 
 -13   5   1       95.07       95.24     17.70 o 
 -11   5   1      741.95      766.91     26.91 o 
  -9   5   1       44.59       40.12     12.06 o 
  -7   5   1      193.76      274.37     19.89 o 
  -5   5   1       73.06       75.26     13.91 o 
  -3   5   1     3848.40     4177.67     85.07 o 
  -1   5   1      267.84      337.85     20.50 o 
   1   5   1     7036.75     7560.44    169.10 o 
   3   5   1     1266.28     1339.71     33.09 o 
   5   5   1     3911.20     4091.62     70.61 o 
   7   5   1      105.10      144.43     16.44 o 
   9   5   1       80.97      101.33     21.08 o 
  11   5   1     1225.63     1208.50     39.02 o 
  13   5   1       14.80       -3.09     20.75 o 
  15   5   1     1291.58     1343.84     41.44 o 
  17   5   1       89.52       90.36     24.96 o 
  19   5   1      276.58      354.19     66.70 o 
  21   5   1      213.38      297.90     70.03 o 
 -22   6   1        6.57       15.61     43.82 o 
 -20   6   1      131.59      152.73     44.48 o 
 -18   6   1      255.10      252.12     29.28 o 
 -16   6   1       21.90       27.28     21.26 o 
 -14   6   1      985.34      949.64     39.00 o 
 -12   6   1      523.35      583.69     27.41 o 
 -10   6   1      325.56      304.53     21.06 o 
  -8   6   1      733.32      721.66     27.79 o 
  -6   6   1     2324.24     2719.43     53.72 o 
  -4   6   1     3410.64     3542.71     63.43 o 
  -2   6   1      124.34      110.10     17.09 o 
   0   6   1     2108.27     2231.79     81.30 o 
   2   6   1       14.94        8.17     12.84 o 
   4   6   1      398.57      420.89     20.75 o 
   6   6   1      147.44      206.40     29.15 o 
   8   6   1      918.61     1061.57     34.67 o 
  10   6   1       27.89        8.17     27.37 o 
  12   6   1       66.58       55.34     19.49 o 
  14   6   1     1124.87     1119.16     39.09 o 
  16   6   1      389.28      387.18     31.41 o 
  18   6   1       63.98       43.77     24.71 o 
  20   6   1       45.51       16.11     32.51 o 
 -21   7   1        0.84      -19.21     33.08 o 
 -19   7   1      209.81      183.17     36.46 o 
 -17   7   1       86.96       84.87     42.26 o 
 -15   7   1       52.63       44.22     26.42 o 
 -13   7   1     1424.13     1507.19     41.87 o 
 -11   7   1      142.54      177.85     23.13 o 
  -9   7   1      293.09      321.77     22.01 o 
  -7   7   1      972.31      965.62     32.72 o 
  -5   7   1      166.37      204.73     18.80 o 
  -3   7   1      170.97      187.98     33.97 o 
  -1   7   1       18.71       -3.18     14.00 o 
   1   7   1      575.20      489.80     28.17 o 
   3   7   1       10.89       -9.67     12.65 o 
   5   7   1     1951.29     1939.10     46.95 o 
   7   7   1       32.54       22.62     16.27 o 
   9   7   1       45.11       43.76     18.79 o 
  11   7   1      749.60      718.77     35.18 o 
  13   7   1       13.54       -2.81     19.80 o 
  15   7   1       82.76       10.17     22.47 o 
  17   7   1        0.80        2.22     23.83 o 
  19   7   1       26.48       35.51     33.74 o 
 -18   8   1       21.18        5.43     30.49 o 
 -16   8   1       42.41       65.06     35.41 o 
 -14   8   1       43.20       40.42     26.89 o 
 -12   8   1        0.21        9.49     22.84 o 
 -10   8   1       44.40       38.93     22.43 o 
  -8   8   1        0.31      -15.43     23.58 o 
  -6   8   1       37.02       25.58     16.95 o 
  -4   8   1       50.35       44.83     17.71 o 
  -2   8   1      305.71      406.53     40.29 o 
   0   8   1       23.36        4.78     19.63 o 
   2   8   1       54.44       95.01     25.04 o 
   4   8   1       30.80       43.73     18.00 o 
   6   8   1      224.28      259.71     25.60 o 
   8   8   1       24.27       -2.87     22.03 o 
  10   8   1      201.35      254.55     28.07 o 
  12   8   1      134.34      159.27     24.81 o 
  14   8   1        1.69      -22.33     27.45 o 
  16   8   1       92.82      116.02     33.94 o 
  18   8   1       87.33      122.28     36.35 o 
 -17   9   1        2.32       -2.28     33.22 o 
 -15   9   1      272.19      217.43     50.30 o 
 -13   9   1     1009.43      964.00     50.10 o 
 -11   9   1     1424.64     1413.20     52.05 o 
  -9   9   1     1488.35     1487.75     50.70 o 
  -7   9   1      819.99      786.19     37.62 o 
  -5   9   1       89.90       85.99     23.51 o 
  -3   9   1     1135.68     1091.17     49.44 o 
  -1   9   1     1378.72     1417.93     52.68 o 
   1   9   1     1474.01     1490.35     56.59 o 
   3   9   1     4607.36     4791.33     90.94 o 
   5   9   1     2647.74     2603.71     61.91 o 
   7   9   1      285.81      254.43     27.33 o 
   9   9   1      243.72      182.18     35.36 o 
  11   9   1      136.39      132.39     29.72 o 
  13   9   1        0.99      -17.54     26.79 o 
  15   9   1       67.29       53.67     37.08 o 
 -14  10   1      127.23      129.05     39.67 o 
 -12  10   1        0.00        6.42     30.61 o 
 -10  10   1        0.01       17.64     28.55 o 
  -8  10   1       15.52       28.11     44.75 o 
  -6  10   1        2.99      -21.96     21.96 o 
  -4  10   1        9.67      -21.00     21.00 o 
  -2  10   1       29.61       25.15     20.65 o 
   0  10   1       76.79       66.52     30.01 o 
   2  10   1        1.13      -20.53     20.53 o 
   4  10   1        0.01      -25.47     25.47 o 
   6  10   1       26.31      -12.64     26.69 o 
   8  10   1       33.72      -24.02     27.91 o 
  10  10   1       23.53       70.39     27.34 o 
  12  10   1        1.58      -26.84     26.84 o 
  14  10   1       16.11      -31.44     34.61 o 
 -11  11   1       17.53       21.57     33.06 o 
  -9  11   1        0.16      -28.32     28.32 o 
  -7  11   1        0.01       14.86     31.89 o 
  -5  11   1      240.63      275.15     41.29 o 
  -3  11   1      152.45      163.78     30.75 o 
  -1  11   1      455.49      490.79     43.67 o 
   1  11   1      304.37      322.81     40.22 o 
   3  11   1       58.27        8.03     44.01 o 
   5  11   1        7.62      -47.73     47.73 o 
   7  11   1        0.00      -44.09     52.41 o 
   9  11   1       12.45       13.39     41.33 o 
  11  11   1       43.93       45.79     56.20 o 
  -6  12   1       30.59       31.87     36.57 o 
  -4  12   1        1.43       49.80     38.58 o 
  -2  12   1      198.05      202.95     53.08 o 
   0  12   1      130.08      190.46     53.23 o 
   4  12   1        1.11       43.12     41.33 o 
 -26   0   2      237.42      365.01     73.75 o 
 -24   0   2       64.66      131.73     59.03 o 
 -22   0   2        0.51      -36.57     42.22 o 
 -20   0   2      120.03      168.31     51.59 o 
 -18   0   2     1722.65     1524.67     84.33 o 
 -16   0   2      126.29      177.82     40.74 o 
 -14   0   2     4347.52     4451.21     93.73 o 
 -12   0   2     6800.49     6965.50    130.03 o 
 -10   0   2    42389.50    42816.66    693.20 o 
  -8   0   2   134981.19   138136.36   2200.48 o 
  -6   0   2   150554.03   163749.14   3686.90 o 
  -4   0   2        6.88       -7.14      7.14 o 
   2   0   2    22013.29    21234.78    343.27 o 
   4   0   2      110.90      117.11     13.52 o 
   6   0   2    11567.81    11021.59    190.19 o 
   8   0   2     1704.05     1575.66     45.13 o 
  10   0   2     2590.85     2665.05    155.05 o 
  12   0   2     9053.63     9231.45    249.36 o 
  14   0   2     2629.45     2503.09    105.03 o 
  16   0   2      466.04      466.00     64.38 o 
  18   0   2      635.76      732.92     70.93 o 
  20   0   2      308.99      324.28     67.65 o 
  22   0   2      452.05      472.83     78.80 o 
 -25   1   2        3.91       25.11     37.67 o 
 -23   1   2       30.14       27.07     33.90 o 
 -21   1   2       30.41       44.97     32.32 o 
 -19   1   2       41.71       24.81     28.58 o 
 -17   1   2        6.66       -6.31     22.29 o 
 -15   1   2     1077.78     1134.31     36.24 o 
 -13   1   2     4615.12     4908.04     70.08 o 
 -11   1   2      372.65      397.25     15.34 o 
  -9   1   2     1319.49     1175.88     26.94 o 
  -7   1   2    18547.96    18829.58    253.47 o 
  -5   1   2    37593.00    38824.01    508.43 o 
  -3   1   2    25159.88    25208.41    405.51 o 
  -1   1   2     4895.27     4580.99    110.70 o 
   3   1   2   105013.73   105882.11   1374.16 o 
   5   1   2    32158.43    31801.73    419.82 o 
   7   1   2      185.12      184.69     17.56 o 
   9   1   2     2918.17     2830.65     55.33 o 
  11   1   2     4011.33     3995.15     72.02 o 
  13   1   2      143.07      109.01     18.71 o 
  15   1   2       51.66       20.95     35.09 o 
  17   1   2      748.22      765.68     52.13 o 
  19   1   2       93.46       34.25     39.40 o 
  21   1   2        0.08       11.46     39.14 o 
  23   1   2       40.18        3.03     39.92 o 
 -26   2   2       15.29       66.56     38.42 o 
 -24   2   2        1.19      -33.17     33.17 o 
 -22   2   2       14.68        0.99     32.36 o 
 -20   2   2        3.32      -18.48     29.14 o 
 -18   2   2      161.16      140.49     24.07 o 
 -16   2   2      286.20      292.67     35.83 o 
 -14   2   2     3987.69     4012.48     92.46 o 
 -12   2   2      974.62      875.03     26.54 o 
 -10   2   2       93.40       87.96      8.20 o 
  -8   2   2     1217.29     1194.83     24.33 o 
  -6   2   2     1075.34     1115.86     21.47 o 
  -4   2   2     3230.80     3270.99    100.87 o 
  -2   2   2    12991.29    12516.56    146.77 o 
   0   2   2    12531.47    11912.15    204.60 o 
   2   2   2    14085.95    13342.81    221.68 o 
   4   2   2    12065.88    12317.68    170.06 o 
   6   2   2     1354.63     1325.05     31.42 o 
   8   2   2    20907.72    20156.62    277.28 o 
  10   2   2     1718.87     1667.36     41.90 o 
  12   2   2      573.84      680.61     26.00 o 
  14   2   2     3577.86     3499.76     62.71 o 
  16   2   2      183.67      228.31     38.63 o 
  18   2   2        5.45      -19.87     31.63 o 
  20   2   2      113.30      151.17     42.97 o 
  22   2   2      204.90      189.33     47.13 o 
 -25   3   2        6.68       15.82     37.55 o 
 -23   3   2      135.04      182.39     42.09 o 
 -21   3   2       42.60       42.59     41.33 o 
 -19   3   2     2354.07     2438.65     97.58 o 
 -17   3   2      559.18      585.64     34.96 o 
 -15   3   2       11.92      -13.22     13.22 o 
 -13   3   2     1619.76     1727.75     37.57 o 
 -11   3   2     1712.11     1780.31     29.78 o 
  -9   3   2     4546.64     4651.52     57.96 o 
  -7   3   2     7947.58     8103.94     90.92 o 
  -5   3   2      857.14      944.35     45.02 o 
  -3   3   2     8624.69     8277.14    117.23 o 
  -1   3   2    12460.23    12352.39    168.82 o 
   1   3   2    12139.18    11646.53    196.65 o 
   3   3   2     3932.35     3950.79     63.25 o 
   5   3   2        7.07       25.83      8.93 o 
   7   3   2     1271.51     1175.85     31.98 o 
   9   3   2      460.90      478.86     24.51 o 
  11   3   2        3.24       -6.81     13.96 o 
  13   3   2     1439.25     1507.60     45.60 o 
  15   3   2        5.47      -12.37     17.69 o 
  17   3   2      622.24      677.24     42.24 o 
  19   3   2      953.84     1006.42     59.86 o 
  21   3   2       99.80      109.72     42.79 o 
  23   3   2      455.13      734.20     67.50 o 
 -24   4   2        0.22       68.17     41.74 o 
 -22   4   2       94.04       87.68     41.41 o 
 -20   4   2      470.26      552.01     55.71 o 
 -18   4   2      794.43      676.69     38.42 o 
 -16   4   2       28.07       40.95     17.43 o 
 -14   4   2       51.05       53.16     15.45 o 
 -12   4   2     1638.61     1667.60     36.95 o 
 -10   4   2       36.02        5.97     12.32 o 
  -8   4   2     1769.03     1650.50     32.38 o 
  -6   4   2     2857.23     3113.52     47.04 o 
  -4   4   2      106.71      102.41     10.98 o 
  -2   4   2     2420.40     2549.42     62.29 o 
   0   4   2     7364.19     6248.00    744.26 o 
   2   4   2      355.67      342.80     53.23 o 
   4   4   2      397.31      306.52     13.17 o 
   6   4   2      313.11      379.39     21.15 o 
   8   4   2       87.36      173.38     17.99 o 
  10   4   2      515.45      520.00     27.92 o 
  12   4   2       35.76       52.60     19.69 o 
  14   4   2      399.03      470.27     28.84 o 
  16   4   2      285.61      319.28     28.02 o 
  18   4   2      242.98      274.51     41.78 o 
  20   4   2        0.09      -34.43     34.43 o 
  22   4   2      212.36      250.72    110.99 o 
 -23   5   2      427.30      429.66     59.62 o 
 -21   5   2       42.13      -10.33     28.83 o 
 -19   5   2     2059.43     1939.89     51.46 o 
 -17   5   2     2229.64     2086.88     51.19 o 
 -15   5   2      288.87      336.53     26.78 o 
 -13   5   2     1124.72     1149.31     33.56 o 
 -11   5   2     3145.70     3109.87     54.30 o 
  -9   5   2      359.11      347.59     18.14 o 
  -7   5   2        0.26       -8.08      8.08 o 
  -5   5   2    15175.80    14903.24    180.56 o 
  -3   5   2        5.92       -3.80     10.37 o 
   1   5   2     6850.92     7079.10    187.63 o 
   3   5   2      172.54      223.68     16.18 o 
   5   5   2     4260.70     4168.35     61.14 o 
   7   5   2     4152.65     4158.32     74.89 o 
   9   5   2      385.87      446.77     25.81 o 
  11   5   2      170.98      184.89     22.97 o 
  13   5   2      540.86      586.21     36.18 o 
  15   5   2        0.54        2.59     20.21 o 
  17   5   2      470.02      513.15     34.85 o 
  19   5   2      308.85      328.48     40.94 o 
  21   5   2       47.87        2.34     69.21 o 
 -22   6   2      155.66      134.98     46.23 o 
 -20   6   2      200.16      170.64     35.91 o 
 -18   6   2        2.81       -2.06     27.02 o 
 -16   6   2      643.40      723.16     41.60 o 
 -14   6   2        0.13      -15.95     15.95 o 
 -12   6   2     1015.27     1029.99     31.64 o 
 -10   6   2      314.15      341.84     21.22 o 
  -8   6   2      113.82      120.36     14.76 o 
  -6   6   2        8.13       14.56      9.86 o 
  -4   6   2      108.58      155.19     30.70 o 
  -2   6   2     3791.34     3694.71     80.09 o 
   0   6   2     1613.11     1657.94     68.13 o 
   2   6   2      152.69      124.42     19.48 o 
   4   6   2     2428.20     2379.66     50.26 o 
   6   6   2       19.81       12.76     13.32 o 
   8   6   2      421.31      466.69     43.73 o 
  10   6   2     1570.97     1496.45     44.67 o 
  12   6   2        2.84      -20.04     21.47 o 
  14   6   2        3.05       10.29     20.26 o 
  16   6   2       57.97      102.08     32.23 o 
  18   6   2        6.92      -10.18     25.12 o 
  20   6   2       92.29       91.10     36.21 o 
 -21   7   2       62.99       38.95     33.33 o 
 -19   7   2       27.76       -9.20     29.37 o 
 -17   7   2      701.70      664.15     50.98 o 
 -15   7   2      849.73      866.32     42.21 o 
 -13   7   2       94.80       98.63     38.36 o 
 -11   7   2      220.03      246.79     28.31 o 
  -9   7   2      513.98      500.01     23.43 o 
  -7   7   2     1398.61     1426.18     34.86 o 
  -5   7   2      418.37      460.62     20.62 o 
  -3   7   2        0.13       15.06     14.18 o 
  -1   7   2      173.40      247.11     37.17 o 
   1   7   2      349.81      399.02     28.58 o 
   3   7   2     2099.15     2050.34     47.83 o 
   5   7   2     2653.53     2758.75     59.28 o 
   7   7   2       13.29      -14.81     14.81 o 
   9   7   2        0.24       -9.75     16.87 o 
  11   7   2      444.53      455.42     40.31 o 
  13   7   2      263.73      252.10     29.90 o 
  15   7   2       27.13      -22.40     22.40 o 
  17   7   2        7.65      -16.11     24.60 o 
  19   7   2        9.53       -1.34     27.38 o 
 -20   8   2      228.23      170.73     46.04 o 
 -18   8   2       10.83      -27.34     27.34 o 
 -16   8   2      670.70      652.02     46.13 o 
 -14   8   2     1090.27     1106.75     66.37 o 
 -12   8   2      117.32      124.85     33.11 o 
 -10   8   2       33.28      -17.80     19.69 o 
  -8   8   2      766.50      739.48     45.35 o 
  -6   8   2       11.61        0.47     18.43 o 
  -4   8   2       64.34       57.58     18.62 o 
  -2   8   2     1271.66     1259.45     49.83 o 
   0   8   2      347.50      431.06     27.19 o 
   2   8   2      412.39      433.65     27.03 o 
   4   8   2      720.84      723.29     27.22 o 
   6   8   2     1752.75     1606.45     47.04 o 
   8   8   2     3021.73     2863.03     66.42 o 
  10   8   2      311.34      291.33     37.83 o 
  12   8   2      259.35      253.06     30.64 o 
  14   8   2      145.67      161.38     40.71 o 
  16   8   2       18.89        9.23     31.17 o 
 -17   9   2       33.22       40.04     35.70 o 
 -15   9   2       13.06       48.03     34.10 o 
 -13   9   2      223.31      285.88     41.32 o 
 -11   9   2        1.07      -20.10     20.96 o 
  -9   9   2      208.69      194.44     43.80 o 
  -7   9   2     1153.56     1082.35     42.35 o 
  -5   9   2      329.12      304.88     29.78 o 
  -3   9   2      399.30      510.21     33.74 o 
  -1   9   2     1941.88     1858.50     50.36 o 
   1   9   2      554.83      689.39     34.77 o 
   3   9   2      325.39      428.76     35.15 o 
   5   9   2        1.11       -5.25     19.01 o 
   7   9   2       41.66       30.85     21.16 o 
   9   9   2       50.50       34.09     34.00 o 
  11   9   2      225.37      250.15     50.85 o 
  13   9   2      344.71      300.27     43.96 o 
  15   9   2      501.82      516.07     46.72 o 
 -16  10   2      406.24      405.13     80.66 o 
 -14  10   2      488.05      527.28     53.95 o 
 -12  10   2      222.28      217.45     39.33 o 
 -10  10   2      396.99      369.93     48.55 o 
  -8  10   2       18.27        4.53     28.12 o 
  -6  10   2        2.99      -15.71     26.08 o 
  -4  10   2        0.43       -7.25     25.26 o 
  -2  10   2        0.03       20.30     25.42 o 
   0  10   2     1600.42     1567.78     61.62 o 
   2  10   2      319.25      379.95     32.30 o 
   4  10   2       14.95        3.94     22.85 o 
   6  10   2      113.01      114.19     33.29 o 
   8  10   2      243.48      214.54     39.58 o 
  10  10   2       20.27       -9.23     31.05 o 
  12  10   2      117.76       24.54     30.95 o 
 -11  11   2       34.62        2.63     31.16 o 
  -9  11   2       80.52       54.99     33.78 o 
  -7  11   2        9.67        4.48     29.70 o 
  -5  11   2      418.45      440.30     46.33 o 
  -3  11   2       24.39       22.45     27.45 o 
  -1  11   2       25.01       13.31     27.44 o 
   1  11   2      230.85      315.65     59.32 o 
   3  11   2      140.07       15.61     48.92 o 
   5  11   2        8.10      -37.17     50.70 o 
   7  11   2        0.48      -49.96     49.96 o 
   9  11   2        6.92      -32.87     55.75 o 
  -6  12   2      343.85      294.80     63.86 o 
  -4  12   2       23.10       17.28     28.28 o 
  -2  12   2      158.45       90.56     34.21 o 
   0  12   2      210.03      162.21     56.20 o 
   2  12   2      155.35      138.12     56.65 o 
   4  12   2       24.07      -35.53     55.31 o 
 -25   1   3        2.59       24.55     34.65 o 
 -23   1   3       92.01       55.35     34.95 o 
 -21   1   3     2219.20     2129.16     75.04 o 
 -19   1   3      569.91      670.45     46.53 o 
 -17   1   3      174.60      123.52     20.88 o 
 -15   1   3      178.42      172.75     14.79 o 
 -13   1   3        0.83        2.08      8.01 o 
 -11   1   3       74.71      181.37     12.33 o 
  -9   1   3      405.40      456.67     16.81 o 
  -7   1   3       20.53       19.24      8.24 o 
  -5   1   3     5670.98     5062.61    129.90 o 
  -3   1   3     1957.07     1897.37     53.18 o 
  -1   1   3    15651.22    14715.56    263.72 o 
   1   1   3   116103.36   116271.22   1307.24 o 
   3   1   3    11786.30    12145.17    166.31 o 
   5   1   3    15298.34    14808.97    203.94 o 
   7   1   3     1978.83     1956.29     42.11 o 
   9   1   3     1189.46     1341.67    102.52 o 
  11   1   3      747.10      780.58     35.92 o 
  13   1   3      817.47      909.24     37.82 o 
  15   1   3      678.71      703.95     51.56 o 
  17   1   3      215.52      256.72     41.45 o 
  19   1   3      344.89      482.91     52.56 o 
  21   1   3       68.79       45.31     52.19 o 
  23   1   3        0.12        2.84     41.15 o 
 -26   2   3        4.57       33.65     40.66 o 
 -24   2   3       59.58       53.37     36.95 o 
 -22   2   3       61.43       66.60     34.48 o 
 -20   2   3     2075.92     2009.36     71.10 o 
 -18   2   3      342.64      421.66     31.02 o 
 -16   2   3      203.92      242.78     43.34 o 
 -14   2   3       83.02      112.23     17.34 o 
 -12   2   3     4656.05     4851.92     68.77 o 
 -10   2   3     1101.70     1250.01     25.83 o 
  -8   2   3       16.41       19.21      5.97 o 
  -6   2   3     8031.18     8594.62    151.34 o 
  -4   2   3     6649.65     6731.06     82.82 o 
  -2   2   3      311.85      322.17      9.58 o 
   0   2   3     1218.58     1014.65     21.15 o 
   2   2   3     4302.78     4135.82    190.48 o 
   4   2   3      728.71      771.60     22.94 o 
   6   2   3       12.43       20.21     10.26 o 
   8   2   3      437.17      599.71     33.12 o 
  10   2   3      127.07      109.21     17.53 o 
  12   2   3      204.29      196.50     24.32 o 
  14   2   3        8.23       -1.43     20.65 o 
  16   2   3      373.91      415.46     35.50 o 
  18   2   3      137.48      190.81     42.21 o 
  20   2   3      480.68      586.51     59.03 o 
  22   2   3        1.86       -9.87     40.20 o 
 -25   3   3       51.93       57.19     38.48 o 
 -23   3   3       94.29      142.53     41.43 o 
 -21   3   3      209.63      231.81     38.89 o 
 -19   3   3     1206.22     1092.96     59.57 o 
 -17   3   3      647.21      714.20     35.24 o 
 -15   3   3        0.04      -14.39     14.39 o 
 -13   3   3       24.97       22.04     10.84 o 
 -11   3   3      271.17      322.02     20.20 o 
  -9   3   3     4644.24     4749.58     58.59 o 
  -7   3   3      239.68      340.44     15.95 o 
  -5   3   3     7838.56     7412.79    235.18 o 
  -3   3   3        5.02       18.35      6.51 o 
  -1   3   3     6007.22     5811.90     84.85 o 
   1   3   3      359.21      298.03     14.77 o 
   3   3   3      889.12      945.72     31.43 o 
   5   3   3      373.75      356.22     18.37 o 
   7   3   3     2636.88     2622.03     52.69 o 
   9   3   3     1490.05     1527.80     40.72 o 
  11   3   3      677.29      762.77     36.92 o 
  13   3   3     1946.68     1901.45     59.02 o 
  15   3   3        3.50       -2.31     30.79 o 
  17   3   3        0.15      -19.18     29.86 o 
  19   3   3     1098.15     1230.35     65.19 o 
  21   3   3      211.86      161.81     92.18 o 
 -24   4   3     1177.56     1228.99     67.13 o 
 -22   4   3       26.19       -3.82     34.42 o 
 -20   4   3      221.54      247.94     33.87 o 
 -18   4   3      801.41      816.08     39.22 o 
 -16   4   3      103.01      103.53     18.42 o 
 -14   4   3        4.83       13.33     13.21 o 
 -12   4   3       43.64       78.26     13.01 o 
 -10   4   3      267.98      328.09     14.40 o 
  -8   4   3        4.91        4.55     10.67 o 
  -6   4   3       62.73       68.30      8.84 o 
  -4   4   3     1697.08     1683.52     34.56 o 
  -2   4   3     3343.08     3200.58     53.91 o 
   0   4   3     2684.51     2780.76     48.20 o 
   2   4   3        4.39       -1.16      6.16 o 
   4   4   3     1012.64     1081.29     23.39 o 
   6   4   3    10763.52    10635.77    156.43 o 
   8   4   3       22.60       28.51     14.38 o 
  10   4   3      337.52      396.08     31.36 o 
  12   4   3     1072.98     1056.28     40.15 o 
  14   4   3       13.31      -17.89     17.89 o 
  16   4   3       14.40      -10.35     24.68 o 
  18   4   3      456.88      550.92     56.99 o 
  20   4   3        6.11        0.82     39.16 o 
 -23   5   3       29.92      -14.86     39.40 o 
 -21   5   3       40.01       48.39     57.10 o 
 -19   5   3        0.59        6.92     26.95 o 
 -17   5   3       32.14       49.19     20.31 o 
 -15   5   3       66.60       87.97     17.92 o 
 -13   5   3        9.88       -0.78     12.07 o 
 -11   5   3       41.19       27.71     13.26 o 
  -9   5   3        2.28        4.55     11.87 o 
  -7   5   3        5.28       -0.42      7.96 o 
  -5   5   3     1723.40     1933.44     34.53 o 
  -3   5   3     4461.50     4867.83     78.93 o 
  -1   5   3       39.31       56.80     11.60 o 
   1   5   3     3413.75     3719.29     63.65 o 
   3   5   3     1442.61     1448.55     34.26 o 
   5   5   3       31.97       18.47      9.37 o 
   7   5   3      158.84      199.27     19.92 o 
   9   5   3       47.64       59.60     17.61 o 
  11   5   3      794.58      915.79     37.11 o 
  13   5   3     1443.94     1387.39     66.14 o 
  15   5   3       42.68       36.31     22.14 o 
  17   5   3       18.32        9.89     27.78 o 
  19   5   3       12.47       27.03     32.12 o 
  21   5   3        0.09      -41.04     42.07 o 
 -22   6   3      361.98      412.08     58.82 o 
 -20   6   3       13.23      -18.72     28.26 o 
 -18   6   3      487.05      505.30     41.87 o 
 -16   6   3     8371.97     7989.29    140.17 o 
 -14   6   3      259.64      255.70     29.14 o 
 -12   6   3        2.59      -12.11     12.11 o 
 -10   6   3       95.67       81.11     14.40 o 
  -8   6   3        0.11       -8.85      8.85 o 
  -6   6   3     2309.44     2272.56     40.96 o 
  -4   6   3     2522.96     2633.22     66.24 o 
  -2   6   3     1209.92     1306.69     34.18 o 
   0   6   3       71.29      103.00     13.80 o 
   2   6   3     1821.90     2007.22     50.97 o 
   4   6   3      816.24      884.32     24.77 o 
   6   6   3     2994.42     3051.14     62.31 o 
   8   6   3      160.22      200.60     22.73 o 
  10   6   3      791.81      681.20     37.54 o 
  12   6   3       60.81       66.40     23.25 o 
  14   6   3      303.09      309.47     37.96 o 
  16   6   3      386.39      404.07     33.64 o 
  18   6   3       13.63       18.57     30.47 o 
  20   6   3      499.98      651.12     66.13 o 
 -21   7   3       64.17       27.07     32.85 o 
 -19   7   3       10.53      -17.54     28.48 o 
 -17   7   3       73.41       81.81     29.85 o 
 -15   7   3      461.68      491.42     48.61 o 
 -13   7   3        0.23       -7.12     20.05 o 
 -11   7   3      751.94      779.18     35.46 o 
  -9   7   3      343.19      377.39     27.85 o 
  -7   7   3       38.07       38.40     16.30 o 
  -5   7   3       13.60       29.03     11.58 o 
  -3   7   3     1435.84     1322.64     36.99 o 
  -1   7   3      717.82      753.11     27.86 o 
   1   7   3       16.18       -6.14      9.87 o 
   3   7   3       85.21      101.26     23.28 o 
   5   7   3     1619.59     1623.05     60.91 o 
   7   7   3       29.46       22.00     26.91 o 
   9   7   3      595.20      541.66     32.14 o 
  11   7   3        0.34       -5.83     20.41 o 
  13   7   3        0.32      -22.77     22.77 o 
  15   7   3       26.65        2.03     24.15 o 
  17   7   3       71.83       28.96     26.92 o 
 -20   8   3       25.85      -15.02     35.50 o 
 -18   8   3        2.83       15.52     32.37 o 
 -16   8   3      233.45      261.99     41.80 o 
 -14   8   3      441.69      472.15     46.84 o 
 -12   8   3      398.03      443.56     35.32 o 
 -10   8   3       24.80       55.81     22.47 o 
  -8   8   3      394.24      422.56     36.30 o 
  -6   8   3      302.60      353.57     33.82 o 
  -4   8   3      157.17      172.05     21.66 o 
  -2   8   3       28.97       -3.70     15.84 o 
   0   8   3       21.29       43.53     15.50 o 
   2   8   3     2240.15     2478.61     57.39 o 
   4   8   3      924.77      962.39     36.84 o 
   6   8   3       70.70       53.18     20.72 o 
   8   8   3      634.34      570.05     33.76 o 
  10   8   3      408.59      524.08     39.54 o 
  12   8   3       52.62       16.08     24.45 o 
  14   8   3      200.71      207.72     29.33 o 
  16   8   3       20.59      -14.63     25.29 o 
 -19   9   3      330.60      384.74    103.34 o 
 -17   9   3        2.42       -6.40     30.84 o 
 -15   9   3        0.55       -8.05     30.32 o 
 -13   9   3      156.79      134.91     35.10 o 
 -11   9   3       22.62       23.32     25.75 o 
  -9   9   3      408.65      401.10     42.90 o 
  -7   9   3     1088.33     1031.25     51.44 o 
  -5   9   3     3912.57     3535.60     96.15 o 
  -3   9   3     2649.03     2793.13     65.40 o 
  -1   9   3       79.11       81.00     25.52 o 
   1   9   3      668.17      728.12     42.52 o 
   3   9   3     1603.84     1465.66     46.45 o 
   5   9   3      303.87      262.62     28.82 o 
   7   9   3       58.72       26.24     22.15 o 
   9   9   3      119.39      105.58     26.15 o 
  11   9   3      134.67      133.46     28.22 o 
  13   9   3      309.30      339.25     39.65 o 
  15   9   3      129.45       70.41     34.58 o 
 -16  10   3        0.85       30.43     36.17 o 
 -14  10   3       11.35      -12.57     30.61 o 
 -12  10   3      222.00      157.02     36.91 o 
 -10  10   3      352.56      476.56     47.08 o 
  -8  10   3      527.60      606.99     49.86 o 
  -6  10   3      466.60      463.17     44.42 o 
  -4  10   3      159.60      118.46     32.32 o 
  -2  10   3       51.94       59.90     28.24 o 
   0  10   3       98.22      178.39     34.01 o 
   2  10   3     1115.59      981.85     51.02 o 
   4  10   3      301.78      221.03     36.45 o 
   6  10   3        0.00      -27.15     27.15 o 
   8  10   3       72.68        9.37     55.46 o 
  10  10   3       11.33      -57.09     57.09 o 
  12  10   3       17.74      -37.97     39.65 o 
 -13  11   3      238.86      189.26     43.20 o 
 -11  11   3      358.93      364.33     67.95 o 
  -9  11   3       25.66       -9.44     31.25 o 
  -7  11   3       48.69      -18.80     30.33 o 
  -5  11   3       44.61       25.29     31.83 o 
  -3  11   3        1.73       16.70     31.07 o 
  -1  11   3      253.87      298.76     40.81 o 
   1  11   3      417.90      430.76     45.42 o 
   3  11   3      117.03      122.07     54.57 o 
   5  11   3        4.25      -47.43     47.43 o 
   7  11   3       40.46      106.01     60.81 o 
   9  11   3       47.80        9.22     64.82 o 
  -6  12   3        2.44        8.03     46.09 o 
  -4  12   3       32.67       42.42     34.79 o 
  -2  12   3        5.80      -25.03     30.75 o 
   0  12   3       14.34      -37.17     43.71 o 
   2  12   3        2.72        3.57     50.10 o 
 -26   0   4       26.03       83.71     53.52 o 
 -24   0   4      836.14      765.20     73.16 o 
 -22   0   4      302.30      197.90     54.72 o 
 -20   0   4     1738.42     1538.03     86.71 o 
 -18   0   4      927.94      991.89     66.77 o 
 -16   0   4    13959.05    13515.35    261.00 o 
 -14   0   4    11339.87    11300.10    202.12 o 
 -12   0   4    15272.10    15708.44    268.17 o 
 -10   0   4    27764.12    28813.90    663.64 o 
  -8   0   4    37353.05    38727.83    625.26 o 
  -6   0   4    11215.83    10891.14    182.90 o 
  -4   0   4    15498.75    14249.50    234.02 o 
  -2   0   4    38337.30    37657.12    605.41 o 
   2   0   4    26209.28    25728.82    416.16 o 
   4   0   4    46813.61    46305.75    742.47 o 
   6   0   4       26.16       43.24     14.71 o 
   8   0   4     8485.49     8107.10    152.60 o 
  10   0   4       30.20       22.89     18.38 o 
  12   0   4      102.23      177.67     44.75 o 
  14   0   4     2800.77     2696.44    116.49 o 
  16   0   4     3660.66     3698.39    144.32 o 
  18   0   4      267.71      349.26     68.10 o 
  20   0   4      427.76      307.34     73.01 o 
  22   0   4       35.16       84.00     64.82 o 
 -27   1   4       28.91       29.99     38.41 o 
 -25   1   4       14.28        7.13     33.24 o 
 -23   1   4       23.96       16.95     31.54 o 
 -21   1   4        5.95       -8.78     28.04 o 
 -19   1   4     1826.55     1839.27     64.58 o 
 -17   1   4      147.79      141.89     31.24 o 
 -15   1   4       15.04       12.42      9.80 o 
 -13   1   4     1129.25      995.52     24.68 o 
 -11   1   4    16609.44    16519.09    197.43 o 
  -9   1   4     1959.41     1668.13     29.01 o 
  -7   1   4    13972.30    13515.30    159.76 o 
  -5   1   4    41537.93    40915.61    734.99 o 
  -3   1   4     9043.13     7971.34    111.41 o 
  -1   1   4    84990.66    84551.69    952.31 o 
   1   1   4    29071.10    27566.25    281.53 o 
   3   1   4     1395.79     1461.99     27.09 o 
   5   1   4    10389.52     9722.99    121.41 o 
   7   1   4     3494.69     3515.18     63.93 o 
   9   1   4       10.85      -12.84     12.84 o 
  11   1   4     5364.73     5192.99     93.64 o 
  13   1   4      120.71      121.71     29.11 o 
  15   1   4       49.08       73.44     40.51 o 
  17   1   4       63.18       41.96     36.99 o 
  19   1   4      283.20      354.10     77.02 o 
  21   1   4      198.19      237.55     50.55 o 
 -26   2   4       94.23      116.38     42.04 o 
 -24   2   4      286.27      296.30     45.89 o 
 -22   2   4      525.14      638.39     77.39 o 
 -20   2   4      387.17      564.88     47.01 o 
 -18   2   4      463.71      543.15     50.93 o 
 -16   2   4      250.94      311.92     31.40 o 
 -14   2   4       90.99      123.07     12.70 o 
 -12   2   4      898.73      957.85     24.11 o 
 -10   2   4      170.09      210.93     12.68 o 
  -8   2   4    12353.20    12662.25    170.12 o 
  -6   2   4     3211.55     3042.00     42.91 o 
  -4   2   4       16.37       15.92      5.74 o 
  -2   2   4     3219.62     2829.25     38.72 o 
   0   2   4    17544.24    17237.03    179.71 o 
   2   2   4    33471.63    31332.22    413.32 o 
   4   2   4     4063.27     4188.88     68.61 o 
   6   2   4      674.56      689.53     34.15 o 
   8   2   4     3766.27     3564.87     67.13 o 
  10   2   4      705.78      691.16     31.03 o 
  12   2   4      375.68      391.19     30.12 o 
  14   2   4     2143.38     2231.67     60.70 o 
  16   2   4      115.89       83.64     27.40 o 
  18   2   4       22.47      -10.99     35.11 o 
  20   2   4      258.86      316.35     50.76 o 
  22   2   4       91.55       72.06     45.60 o 
 -25   3   4       61.61       27.69     37.69 o 
 -23   3   4        0.32        7.47     33.15 o 
 -21   3   4       65.33       31.21     23.54 o 
 -19   3   4     1040.66      959.10     41.86 o 
 -17   3   4      284.26      328.23     28.33 o 
 -15   3   4       36.49       21.87     15.51 o 
 -13   3   4     1188.82     1124.57     37.07 o 
 -11   3   4    10591.16    11040.10    123.14 o 
  -9   3   4     1260.33     1163.07     21.49 o 
  -7   3   4        9.96        2.77      4.44 o 
  -5   3   4     9350.94     9430.18    115.78 o 
  -3   3   4     5288.40     5254.51     68.09 o 
  -1   3   4    12761.57    12382.80    170.02 o 
   1   3   4       63.53      103.94      8.55 o 
   3   3   4      725.22      737.15     28.75 o 
   5   3   4       35.34       87.46     13.39 o 
   7   3   4     5863.91     5914.40     97.22 o 
   9   3   4      866.23      987.85     40.72 o 
  11   3   4      969.57      900.56     36.69 o 
  13   3   4     2888.26     2889.43     68.24 o 
  15   3   4      587.16      694.01     41.60 o 
  17   3   4      961.40     1003.54     49.54 o 
  19   3   4      204.97      195.93     55.61 o 
  21   3   4       11.88       18.69     42.15 o 
 -26   4   4        5.44       35.37     37.08 o 
 -24   4   4      187.71      214.04     44.75 o 
 -22   4   4      267.42      348.50     36.87 o 
 -20   4   4      704.28      722.08     40.19 o 
 -18   4   4       19.76       29.90     22.59 o 
 -16   4   4     1941.67     1980.82     52.99 o 
 -14   4   4       77.28       96.95     15.00 o 
 -12   4   4      295.63      335.81     19.75 o 
 -10   4   4     2027.24     2113.13     33.67 o 
  -8   4   4     1520.41     1530.85     29.51 o 
  -6   4   4    17971.79    19092.60    224.35 o 
  -4   4   4    20910.48    21338.34    288.74 o 
  -2   4   4      345.98      253.77     13.85 o 
   0   4   4    15191.93    15765.08    216.54 o 
   2   4   4     2264.28     2417.59     39.19 o 
   4   4   4      283.73      294.86     20.89 o 
   6   4   4     5335.59     5137.30    106.29 o 
   8   4   4      193.77      274.54     30.93 o 
  10   4   4        1.91      -18.75     26.31 o 
  12   4   4      130.08      142.90     25.53 o 
  14   4   4      909.88      832.17     41.67 o 
  16   4   4     1835.47     1832.32     59.47 o 
  18   4   4       13.94       -0.80     30.07 o 
  20   4   4      171.46      145.85     46.83 o 
 -25   5   4      155.88      174.37     46.70 o 
 -23   5   4       17.51      -19.98     29.83 o 
 -21   5   4       31.36       24.44     28.65 o 
 -19   5   4     2154.03     2161.26     67.99 o 
 -17   5   4        6.67       -8.16     22.78 o 
 -15   5   4      383.67      413.99     24.98 o 
 -13   5   4     1107.44     1138.76     31.14 o 
 -11   5   4        0.04       -9.47      9.47 o 
  -9   5   4     1184.62     1221.81     27.79 o 
  -7   5   4        0.02       -2.25      7.61 o 
  -5   5   4     4820.40     5112.43     82.81 o 
  -3   5   4      508.85      465.25     19.83 o 
  -1   5   4     1200.03     1103.40     28.31 o 
   1   5   4      372.07      360.98     15.84 o 
   3   5   4      827.63      857.74     33.89 o 
   5   5   4      408.57      467.51     23.95 o 
   7   5   4      519.12      470.36     28.92 o 
   9   5   4      234.18      303.86     26.17 o 
  11   5   4       37.24       15.31     20.55 o 
  13   5   4      349.14      425.65     35.68 o 
  15   5   4      526.48      551.79     34.81 o 
  17   5   4      452.91      470.55     47.26 o 
  19   5   4       23.54        3.28     32.84 o 
 -24   6   4        1.60       33.35     40.14 o 
 -22   6   4      297.83      382.68     42.57 o 
 -20   6   4        2.69      -25.86     25.86 o 
 -18   6   4       19.50       11.93     26.27 o 
 -16   6   4     1686.13     1823.18     55.91 o 
 -14   6   4       25.94       19.78     20.74 o 
 -12   6   4      214.71      236.42     24.58 o 
 -10   6   4      697.35      657.81     28.89 o 
  -8   6   4      435.60      440.02     18.70 o 
  -6   6   4      204.61      207.19     13.88 o 
  -4   6   4     1758.25     1784.71     40.69 o 
  -2   6   4      656.64      725.05     25.16 o 
   0   6   4       60.91       33.62     11.09 o 
   2   6   4      266.79      331.24     17.18 o 
   4   6   4      690.11      700.65     36.16 o 
   6   6   4      301.45      273.05     23.04 o 
   8   6   4      366.57      327.83     26.97 o 
  10   6   4       10.84      -18.54     18.54 o 
  12   6   4        4.15      -13.79     22.09 o 
  14   6   4      599.70      636.70     42.96 o 
  16   6   4        0.31      -21.62     23.49 o 
  18   6   4       62.40       98.08     33.88 o 
 -23   7   4       15.81      -57.09     57.09 o 
 -21   7   4        5.78       -6.88     36.20 o 
 -19   7   4      133.81      147.40     38.21 o 
 -17   7   4       84.03       93.00     27.86 o 
 -15   7   4      508.09      500.24     38.10 o 
 -13   7   4      629.26      667.05     36.20 o 
 -11   7   4     2069.93     2179.40     55.82 o 
  -9   7   4       62.33       42.40     17.79 o 
  -7   7   4      105.99       99.53     17.94 o 
  -5   7   4        0.00      -12.72     12.72 o 
  -3   7   4     1153.72     1228.05     35.77 o 
  -1   7   4      756.39      847.50     29.68 o 
   1   7   4      460.35      473.54     21.38 o 
   3   7   4      196.86      184.02     21.52 o 
   5   7   4      111.04      137.23     20.15 o 
   7   7   4      809.38      871.37     35.81 o 
   9   7   4      144.19      178.22     25.86 o 
  11   7   4      122.00      132.84     45.26 o 
  13   7   4      740.31      713.41     41.49 o 
  15   7   4       73.73       14.96     25.56 o 
  17   7   4       15.18      -13.22     26.93 o 
 -20   8   4       41.40       13.80     34.19 o 
 -18   8   4       59.95       12.10     64.90 o 
 -16   8   4       35.58       70.30     39.18 o 
 -14   8   4      164.59      203.33     36.64 o 
 -12   8   4        0.96       -2.11     25.05 o 
 -10   8   4     1969.64     2002.88     69.76 o 
  -8   8   4     2650.83     2503.28     77.08 o 
  -6   8   4      155.77      111.95     43.87 o 
  -4   8   4      514.02      471.84     30.18 o 
  -2   8   4     2896.72     2707.11     67.22 o 
   0   8   4     3653.95     3593.14     72.28 o 
   2   8   4     2591.59     2539.70     50.56 o 
   4   8   4     2704.05     2793.88     79.88 o 
   6   8   4      297.29      253.73     27.56 o 
   8   8   4        0.54      -25.52     25.52 o 
  10   8   4       78.78       46.07     23.45 o 
  12   8   4       46.40       29.32     25.83 o 
  14   8   4       45.56       34.55     25.29 o 
  16   8   4       15.08      -28.28     28.28 o 
 -19   9   4      119.78      137.05     43.39 o 
 -17   9   4       19.46        8.50     33.19 o 
 -15   9   4      225.46      220.07     43.71 o 
 -13   9   4      546.15      486.07     47.59 o 
 -11   9   4      253.48      245.27     37.25 o 
  -9   9   4      431.30      448.37     49.96 o 
  -7   9   4       81.84      123.92     31.10 o 
  -5   9   4      195.00      193.73     45.13 o 
  -3   9   4      574.42      568.61     43.94 o 
  -1   9   4      204.67      191.96     38.51 o 
   1   9   4        8.92       13.02     21.00 o 
   3   9   4      539.41      645.48     45.79 o 
   5   9   4     2132.23     2167.47     72.99 o 
   7   9   4      777.39      681.65     48.88 o 
   9   9   4      100.79      156.89     36.06 o 
  11   9   4       73.96       48.10     26.48 o 
  13   9   4        2.22      -62.59     62.59 o 
 -16  10   4        5.37      -21.39     33.04 o 
 -14  10   4       78.40       47.88     32.86 o 
 -12  10   4        1.97      -14.96     28.60 o 
 -10  10   4       38.44       -8.12     27.11 o 
  -8  10   4      160.16      130.47     50.18 o 
  -6  10   4      195.15      151.40     34.87 o 
  -4  10   4       25.02       -0.57     25.87 o 
  -2  10   4      127.13      177.05     33.84 o 
   0  10   4      893.33      960.17     56.21 o 
   2  10   4       98.50      101.40     32.19 o 
   4  10   4      202.84      112.36     34.73 o 
   6  10   4        5.94       -9.47     30.05 o 
   8  10   4        6.18      -30.34     30.34 o 
  10  10   4       12.54      -58.88     58.88 o 
 -13  11   4      110.77       81.98     42.97 o 
 -11  11   4      836.71      778.10     73.83 o 
  -9  11   4       81.13       78.70     34.96 o 
  -7  11   4      107.50       79.87     35.01 o 
  -5  11   4       66.10      104.55     29.58 o 
  -3  11   4       55.94       35.59     28.39 o 
  -1  11   4        2.42        7.08     30.07 o 
   1  11   4        7.00      -17.75     31.30 o 
   3  11   4       60.14       -5.85     42.52 o 
   5  11   4       45.93      -12.64     54.27 o 
   7  11   4        0.12      -53.52     53.52 o 
  -6  12   4      134.40      148.68     33.81 o 
  -4  12   4       22.44        3.74     30.90 o 
  -2  12   4        0.55      -38.95     41.18 o 
   0  12   4        1.97      -42.08     42.08 o 
   2  12   4        8.62      -48.77     48.77 o 
 -27   1   5       11.57       35.14     37.02 o 
 -25   1   5        3.85      -40.07     40.07 o 
 -23   1   5      170.69      212.93     56.13 o 
 -21   1   5       81.38      143.42     51.52 o 
 -19   1   5      663.96      696.94     52.93 o 
 -17   1   5       71.97       68.66     18.18 o 
 -15   1   5       26.75       25.28     10.76 o 
 -13   1   5     3776.01     4106.19     60.98 o 
 -11   1   5    17686.99    17720.86    243.74 o 
  -9   1   5     4476.88     4422.49     60.19 o 
  -7   1   5     1642.90     1464.21     29.21 o 
  -5   1   5      354.66      344.92     25.48 o 
  -3   1   5     5578.56     5396.38     79.13 o 
  -1   1   5        3.89        9.12      7.39 o 
   1   1   5     5231.81     5056.53     54.69 o 
   3   1   5        2.69        8.24     10.21 o 
   5   1   5      681.36      799.10     24.71 o 
   7   1   5      482.66      537.06     28.29 o 
   9   1   5       82.01       66.67     17.45 o 
  11   1   5     1411.37     1452.91     45.17 o 
  13   1   5      214.61      308.56     31.04 o 
  15   1   5        5.61       11.69     32.63 o 
  17   1   5       23.96       70.74     38.14 o 
  19   1   5      106.03       81.65     42.50 o 
  21   1   5        4.73       19.41     65.12 o 
 -26   2   5       16.12       64.15     37.63 o 
 -24   2   5       27.12       60.46     41.11 o 
 -22   2   5       87.16       90.29     32.36 o 
 -20   2   5      117.21      140.71     34.12 o 
 -18   2   5     1204.80     1221.33     41.11 o 
 -16   2   5      468.59      514.97     22.68 o 
 -14   2   5      790.65      673.24     22.67 o 
 -12   2   5     1124.04     1455.50     30.22 o 
 -10   2   5    14406.63    14185.04    224.35 o 
  -8   2   5    23605.04    24000.02    371.84 o 
  -6   2   5      898.80      859.00     17.87 o 
  -4   2   5      101.84      110.39     10.04 o 
  -2   2   5    12144.74    11191.56    188.63 o 
   0   2   5     2072.97     1912.16     27.47 o 
   2   2   5     1260.89     1284.29     29.33 o 
   4   2   5      987.78     1045.10     30.19 o 
   6   2   5       50.05      124.34     22.19 o 
   8   2   5      980.25     1003.53     34.15 o 
  10   2   5      523.80      538.21     30.95 o 
  12   2   5       81.63       67.70     23.53 o 
  14   2   5      217.98      199.24     30.90 o 
  16   2   5        0.12      -26.89     26.89 o 
  18   2   5       65.90      -11.76     37.86 o 
  20   2   5       24.65       57.75     44.19 o 
 -27   3   5       33.92       55.51     40.25 o 
 -25   3   5        0.58        1.01     34.57 o 
 -23   3   5        0.00      -29.82     29.82 o 
 -21   3   5       29.61       38.56     23.99 o 
 -19   3   5     1102.51     1160.82     44.19 o 
 -17   3   5        0.79       -1.39     17.37 o 
 -15   3   5        1.72       -5.53     14.03 o 
 -13   3   5      461.61      426.01     18.58 o 
 -11   3   5       37.98       23.52     11.09 o 
  -9   3   5      537.71      515.99     20.00 o 
  -7   3   5    15663.72    16044.79    191.24 o 
  -5   3   5       45.63       67.19      7.64 o 
  -3   3   5      532.53      493.71     13.49 o 
  -1   3   5     3079.21     3065.61     50.18 o 
   1   3   5      514.89      532.15     21.33 o 
   3   3   5     5379.90     5573.99     87.81 o 
   5   3   5     2763.47     2914.06     56.19 o 
   7   3   5     1014.50      985.14     36.66 o 
   9   3   5       65.94       56.68     32.07 o 
  11   3   5     2349.19     2371.64     59.19 o 
  13   3   5      240.69      292.28     42.29 o 
  15   3   5      394.15      362.84     36.19 o 
  17   3   5       14.42      -35.81     35.81 o 
  19   3   5        4.19       -5.89     38.50 o 
 -26   4   5        1.43       31.41     37.15 o 
 -24   4   5      283.89      314.11     46.42 o 
 -22   4   5       35.81       15.29     26.91 o 
 -20   4   5      405.52      464.68     38.20 o 
 -18   4   5       19.01       26.39     24.09 o 
 -16   4   5      368.54      494.93     31.24 o 
 -14   4   5        4.07       33.47     16.31 o 
 -12   4   5        4.26        0.89      7.43 o 
 -10   4   5     3519.23     3613.71     48.61 o 
  -8   4   5      138.49      131.04     11.74 o 
  -6   4   5     4310.02     4356.25     61.53 o 
  -4   4   5      480.55      483.58     19.94 o 
  -2   4   5     4720.08     4663.28     72.94 o 
   0   4   5     1856.30     1835.99     32.45 o 
   2   4   5      192.17      206.07     12.81 o 
   4   4   5     2856.56     2844.62     52.29 o 
   6   4   5     1336.52     1313.61     37.18 o 
   8   4   5      215.35      216.14     22.24 o 
  10   4   5        2.48       -4.95     18.17 o 
  12   4   5      360.16      359.07     32.48 o 
  14   4   5      127.52      109.47     27.52 o 
  16   4   5      891.04      929.68     46.94 o 
  18   4   5      131.21      128.93     35.84 o 
  20   4   5       14.42       22.47     44.04 o 
 -25   5   5        0.20       -7.39     36.50 o 
 -23   5   5       35.83       12.38     29.65 o 
 -21   5   5      103.62      120.05     31.14 o 
 -19   5   5     1531.26     1482.10     52.31 o 
 -17   5   5      860.68      935.38     48.20 o 
 -15   5   5       23.50       41.15     17.79 o 
 -13   5   5      401.02      443.31     22.90 o 
 -11   5   5        6.86       -7.80      9.76 o 
  -9   5   5      221.66      287.49     19.88 o 
  -7   5   5      656.73      660.00     25.02 o 
  -5   5   5     4324.72     4518.86     74.88 o 
  -3   5   5     9068.83    10020.91    145.76 o 
  -1   5   5     4788.44     5021.80     80.82 o 
   1   5   5        7.26        2.80      8.25 o 
   3   5   5     4643.37     4777.64     69.35 o 
   5   5   5     2545.48     2631.71     70.04 o 
   7   5   5      100.72      129.19     19.41 o 
   9   5   5       14.19        7.94     18.48 o 
  11   5   5        4.52      -16.13     20.83 o 
  13   5   5        8.37      -23.43     23.43 o 
  15   5   5      184.79      230.37     33.82 o 
  17   5   5        9.37       31.49     39.42 o 
  19   5   5        7.02       -9.23     32.98 o 
 -24   6   5      520.72      571.55     62.67 o 
 -22   6   5      360.86      356.98     49.52 o 
 -20   6   5       88.07       45.35     28.16 o 
 -18   6   5     2202.97     2213.88     91.69 o 
 -16   6   5     4364.95     4088.10     86.15 o 
 -14   6   5      241.83      254.57     28.99 o 
 -12   6   5      199.69      216.62     31.01 o 
 -10   6   5      330.23      378.33     24.35 o 
  -8   6   5       33.84       16.98     13.63 o 
  -6   6   5      388.90      378.11     26.74 o 
  -4   6   5        2.86       -9.77      9.77 o 
  -2   6   5       27.77       15.17     10.93 o 
   0   6   5        4.86       11.39     10.85 o 
   2   6   5      150.42      154.59     14.61 o 
   4   6   5      809.12      723.52     28.57 o 
   6   6   5        5.89        4.03     15.91 o 
   8   6   5       64.85       70.79     21.58 o 
  10   6   5       63.31       -6.77     25.63 o 
  12   6   5      129.86      158.82     29.17 o 
  14   6   5      102.50        7.86     47.87 o 
  16   6   5      272.48      326.36     33.36 o 
  18   6   5      812.22      857.14     53.42 o 
 -23   7   5       20.09       29.61     37.04 o 
 -21   7   5        0.47      -56.13     56.13 o 
 -19   7   5        5.95      -28.53     29.66 o 
 -17   7   5      102.40      137.48     35.08 o 
 -15   7   5      229.56      164.60     43.71 o 
 -13   7   5      161.80      201.14     40.52 o 
 -11   7   5     3707.32     3719.78     97.48 o 
  -9   7   5        3.10        2.02     15.97 o 
  -7   7   5       44.86       57.84     16.79 o 
  -5   7   5      746.85      755.24     28.93 o 
  -3   7   5      671.82      607.26     22.69 o 
  -1   7   5       33.45       70.79     15.42 o 
   1   7   5       49.48       75.08     19.29 o 
   3   7   5     1199.28     1238.93     45.11 o 
   5   7   5       55.47       13.51     14.93 o 
   7   7   5      203.71      169.14     25.17 o 
   9   7   5      437.41      501.32     35.05 o 
  11   7   5       25.87       37.27     37.73 o 
  13   7   5        0.18      -25.14     25.14 o 
  15   7   5       15.16      -35.15     50.51 o 
  17   7   5       89.08       51.43     34.58 o 
 -20   8   5       25.58        9.68     70.47 o 
 -18   8   5       93.69       77.75     41.18 o 
 -16   8   5       49.61       47.87     63.04 o 
 -14   8   5       76.15       58.18     28.40 o 
 -12   8   5      779.28      767.45     58.14 o 
 -10   8   5      259.12      296.33     36.81 o 
  -8   8   5     1821.82     1799.99     67.75 o 
  -6   8   5     1681.62     1546.55     58.74 o 
  -4   8   5     1888.94     2013.12     66.05 o 
  -2   8   5     2341.06     2287.15     69.55 o 
   0   8   5     1611.38     1720.52     59.12 o 
   2   8   5      755.31      809.61     59.33 o 
   4   8   5      322.03      397.34     30.47 o 
   6   8   5      684.98      611.65     45.46 o 
   8   8   5      138.37      167.60     27.96 o 
  10   8   5       96.50       34.37     24.66 o 
  12   8   5      121.05      100.03     50.32 o 
  14   8   5       59.07       98.32     32.15 o 
 -19   9   5       81.58       44.57     63.41 o 
 -17   9   5      276.78      301.93     46.18 o 
 -15   9   5      170.17       97.82     35.48 o 
 -13   9   5      846.81      820.70     52.56 o 
 -11   9   5      968.41      920.22     52.69 o 
  -9   9   5        0.80      -10.58     24.90 o 
  -7   9   5     1366.84     1316.21     57.88 o 
  -5   9   5      380.69      393.95     40.85 o 
  -3   9   5      921.50      871.82     47.18 o 
  -1   9   5       17.88        6.82     24.70 o 
   1   9   5      149.92      182.40     32.74 o 
   3   9   5      778.42      907.34     79.63 o 
   5   9   5       54.02       28.05     31.40 o 
   7   9   5     1038.42     1049.99     93.76 o 
   9   9   5     1057.60     1060.62     65.95 o 
  11   9   5        0.23      -16.32     32.50 o 
  13   9   5       37.31      -42.82     42.82 o 
 -16  10   5      196.47      222.26     44.11 o 
 -14  10   5        9.12      -28.62     28.62 o 
 -12  10   5        7.91      -27.76     27.76 o 
 -10  10   5       58.65        7.53     39.10 o 
  -8  10   5       87.82       46.39     29.34 o 
  -6  10   5      105.39       46.32     30.67 o 
  -4  10   5       32.70       -4.22     25.38 o 
  -2  10   5      135.84      108.17     32.35 o 
   0  10   5        8.71       12.50     41.56 o 
   2  10   5       43.81        8.11     32.86 o 
   4  10   5       63.80      -28.70     30.17 o 
   6  10   5       42.65        9.20     53.60 o 
   8  10   5        7.24      -22.26     35.46 o 
  10  10   5       41.63       58.72     36.70 o 
 -13  11   5       58.67       29.75     35.16 o 
 -11  11   5       31.92       24.55     47.06 o 
  -9  11   5        8.60        5.63     30.79 o 
  -7  11   5        0.37      -18.37     29.64 o 
  -5  11   5        0.07       -3.30     34.05 o 
  -3  11   5       51.91        9.52     29.00 o 
  -1  11   5        7.80       21.62     29.52 o 
   1  11   5        4.10      -28.47     28.47 o 
   3  11   5      230.14      206.52     39.92 o 
   5  11   5       12.76      -17.94     32.72 o 
   7  11   5       65.64       -2.68     64.23 o 
  -6  12   5       62.91       64.42     32.18 o 
  -4  12   5       35.40       21.20     50.33 o 
  -2  12   5      140.33      151.50     55.90 o 
   0  12   5       20.13      -15.56     31.01 o 
 -28   0   6        4.31       68.39     54.42 o 
 -26   0   6      113.13      166.82     57.09 o 
 -24   0   6      224.41      395.50     64.38 o 
 -22   0   6       76.83       93.22     45.05 o 
 -20   0   6       54.59        2.68     34.05 o 
 -18   0   6     2470.34     2267.75     64.93 o 
 -16   0   6      431.26      224.68     28.25 o 
 -14   0   6    11673.24    12133.44    214.72 o 
 -12   0   6     8025.51     7879.61    144.32 o 
 -10   0   6     8759.85     9327.29    164.01 o 
  -8   0   6    11485.90    11086.58    188.89 o 
  -6   0   6      179.69      172.94     33.68 o 
  -4   0   6     3539.71     3082.96     89.10 o 
  -2   0   6    35927.23    36096.29    582.11 o 
   0   0   6    22385.14    21867.30    359.10 o 
   2   0   6     1258.32     1241.08     30.05 o 
   4   0   6     5928.73     6262.73     95.53 o 
   6   0   6     2945.39     3135.74    127.98 o 
   8   0   6       14.68      -10.61     17.96 o 
  10   0   6     1382.13     1525.08     55.52 o 
  12   0   6     1953.89     1850.79     94.30 o 
  14   0   6     2388.08     2243.73    109.48 o 
  16   0   6      830.37      867.36     78.07 o 
  18   0   6       21.10       86.98     61.25 o 
  20   0   6        8.19       33.15     64.82 o 
 -27   1   6      114.68      163.07     43.64 o 
 -25   1   6        0.20       10.96     32.59 o 
 -23   1   6      613.80      571.47     48.61 o 
 -21   1   6       60.90      113.35     31.07 o 
 -19   1   6      191.33      194.66     30.64 o 
 -17   1   6      626.47      625.41     25.14 o 
 -15   1   6     3366.65     3360.96     54.73 o 
 -13   1   6     1170.23      978.11     29.21 o 
 -11   1   6     1129.65     1300.49     26.84 o 
  -9   1   6     3402.61     3250.61     47.25 o 
  -7   1   6     2010.46     2007.92     36.78 o 
  -5   1   6    17500.76    17013.67    231.53 o 
  -3   1   6     2418.43     2343.07     74.55 o 
  -1   1   6     1004.26      811.85     14.40 o 
   1   1   6    10139.68    10210.17    101.34 o 
   3   1   6     4381.56     4335.99     53.91 o 
   5   1   6     5877.77     5634.08     78.83 o 
   7   1   6     3796.10     3868.25     61.99 o 
   9   1   6      450.72      503.99     29.11 o 
  11   1   6      232.90      283.74     28.36 o 
  13   1   6     1541.96     1510.53     50.94 o 
  15   1   6      158.70      172.82     40.63 o 
  17   1   6       39.21      -30.49     35.90 o 
  19   1   6      111.91      124.41     79.69 o 
 -26   2   6       16.87       -5.00     33.53 o 
 -24   2   6        1.27       37.33     31.95 o 
 -22   2   6       10.61       30.25     58.06 o 
 -20   2   6      755.95      749.52     37.38 o 
 -18   2   6      236.88      302.36     25.71 o 
 -16   2   6     9727.85     9218.25    122.86 o 
 -14   2   6      185.01      205.81     15.18 o 
 -12   2   6     3097.67     2922.20     54.78 o 
 -10   2   6    10597.80    11089.24    136.90 o 
  -8   2   6      885.23      970.18     20.89 o 
  -6   2   6    15386.22    14869.41    206.03 o 
  -4   2   6     3046.50     2996.23     62.47 o 
  -2   2   6       37.13       40.22      5.84 o 
   0   2   6        0.70       -0.15      5.63 o 
   2   2   6     5144.98     5268.95     70.24 o 
   4   2   6     4142.29     3902.00     67.83 o 
   6   2   6      503.79      434.90     23.68 o 
   8   2   6      810.18      808.25     32.91 o 
  10   2   6      319.00      322.48     32.14 o 
  12   2   6      354.24      351.97     35.82 o 
  14   2   6      361.94      434.57     39.54 o 
  16   2   6       27.67      -27.36     27.36 o 
  18   2   6       19.95       51.67     42.89 o 
  20   2   6        8.34       54.08     46.26 o 
 -27   3   6        2.76       70.52     39.21 o 
 -25   3   6        5.40       -7.88     63.19 o 
 -23   3   6       26.01       43.36     32.69 o 
 -21   3   6     1522.99     1501.11     64.70 o 
 -19   3   6     3908.07     3857.38     80.41 o 
 -17   3   6        4.87       11.48     17.44 o 
 -15   3   6       13.11       20.20     11.82 o 
 -13   3   6     2143.04     2152.94     40.34 o 
 -11   3   6     5808.02     5991.63     95.13 o 
  -9   3   6       60.39      112.81     12.36 o 
  -7   3   6     1541.17     1485.15     27.21 o 
  -5   3   6       14.80       18.31      8.56 o 
  -3   3   6     1675.14     1975.04     31.51 o 
  -1   3   6    20032.90    20499.34    305.75 o 
   1   3   6     1984.92     2073.68     40.22 o 
   3   3   6     5187.89     5008.49     68.93 o 
   5   3   6      210.15      232.89     23.95 o 
   7   3   6     2795.27     2877.47     60.43 o 
   9   3   6     1180.56     1131.83     39.75 o 
  11   3   6      142.73      215.08     28.46 o 
  13   3   6      187.06      241.09     50.48 o 
  15   3   6       78.57       66.38     30.21 o 
  17   3   6      454.55      465.92     43.99 o 
  19   3   6      119.81      179.14     48.33 o 
 -26   4   6        1.78       17.77     35.51 o 
 -24   4   6        0.11      -26.91     41.78 o 
 -22   4   6      779.49      708.89     41.45 o 
 -20   4   6      894.06      915.28     43.04 o 
 -18   4   6     3374.26     3386.10     74.85 o 
 -16   4   6        9.38       -6.28     16.44 o 
 -14   4   6     7258.58     7505.11    104.11 o 
 -12   4   6      544.24      630.89     22.28 o 
 -10   4   6       10.44       27.50      8.45 o 
  -8   4   6     6330.18     6672.77     91.31 o 
  -6   4   6        8.41        9.17      7.83 o 
  -4   4   6      466.17      530.96     15.73 o 
  -2   4   6     3924.25     3781.93     62.15 o 
   0   4   6       38.38       11.80      7.77 o 
   2   4   6      370.69      338.20     16.12 o 
   4   4   6      384.25      390.75     21.85 o 
   6   4   6      465.98      484.45     26.66 o 
   8   4   6      774.17      793.89     34.16 o 
  10   4   6       23.65       28.60     32.43 o 
  12   4   6       78.41       91.91     26.78 o 
  14   4   6     1335.83     1256.24     50.32 o 
  16   4   6       61.98       72.12     31.75 o 
  18   4   6        4.84      -68.72     77.58 o 
 -25   5   6        0.19       64.67     49.81 o 
 -23   5   6       52.42       66.25     30.02 o 
 -21   5   6       36.07       41.17     26.99 o 
 -19   5   6       13.22       12.63     23.70 o 
 -17   5   6     1959.34     1950.14     55.32 o 
 -15   5   6      539.88      593.12     30.94 o 
 -13   5   6      599.11      644.61     24.75 o 
 -11   5   6      150.13      187.51     16.10 o 
  -9   5   6      416.38      472.08     19.17 o 
  -7   5   6     2171.70     2358.29     47.06 o 
  -5   5   6     1572.02     1525.43     34.42 o 
  -3   5   6      261.32      316.66     17.39 o 
  -1   5   6     2835.67     2795.15     51.90 o 
   1   5   6     1047.72     1024.43     25.48 o 
   3   5   6     3119.18     3197.17     52.03 o 
   5   5   6      151.27      180.51     26.11 o 
   7   5   6        4.06       10.02     17.58 o 
   9   5   6        3.75        1.34     20.41 o 
  11   5   6      384.49      403.70     34.44 o 
  13   5   6      121.22       77.80     28.39 o 
  15   5   6       51.88       95.98     32.17 o 
  17   5   6      147.55      173.05     36.98 o 
 -24   6   6        4.52       10.73     34.13 o 
 -22   6   6       60.78       51.09     34.57 o 
 -20   6   6      586.84      629.70     63.64 o 
 -18   6   6      200.95      189.09     37.04 o 
 -16   6   6     1469.65     1535.85     85.52 o 
 -14   6   6      536.70      558.75     32.28 o 
 -12   6   6       15.54       33.09     17.34 o 
 -10   6   6      321.17      340.93     24.39 o 
  -8   6   6       34.29       38.22     14.48 o 
  -6   6   6      609.41      605.66     24.24 o 
  -4   6   6        3.00      -12.29     14.50 o 
  -2   6   6      183.69      169.73     16.07 o 
   0   6   6     1364.31     1256.77     30.03 o 
   2   6   6      926.44      956.96     26.45 o 
   4   6   6       49.26       22.66     15.37 o 
   6   6   6      240.50      198.57     31.11 o 
   8   6   6       20.58        5.31     19.76 o 
  10   6   6        0.93      -12.78     21.90 o 
  12   6   6       37.33        3.25     24.90 o 
  14   6   6       71.32       89.29     31.00 o 
  16   6   6       47.49       29.66     32.10 o 
 -23   7   6       66.98       10.96     34.86 o 
 -21   7   6       46.15       37.15     34.62 o 
 -19   7   6        0.67      -38.02     43.04 o 
 -17   7   6       80.61       73.95     44.60 o 
 -15   7   6     2322.31     2232.23     76.60 o 
 -13   7   6       19.81       28.63     25.86 o 
 -11   7   6     7234.08     7197.41    155.90 o 
  -9   7   6       90.79      111.61     30.48 o 
  -7   7   6       26.14       25.63     20.67 o 
  -5   7   6     1958.47     1978.95     61.93 o 
  -3   7   6      296.55      332.26     31.06 o 
  -1   7   6     1726.24     1678.81     54.91 o 
   1   7   6      323.35      399.75     24.04 o 
   3   7   6      914.44      964.57     35.13 o 
   5   7   6        4.69      -16.54     16.54 o 
   7   7   6      473.33      443.41     31.89 o 
   9   7   6      198.95      228.42     33.44 o 
  11   7   6      414.52      428.05     53.10 o 
  13   7   6       19.39      -37.33     37.33 o 
  15   7   6       72.07       42.23     31.73 o 
 -22   8   6        4.32      -34.02     34.02 o 
 -20   8   6      231.07      162.93     86.46 o 
 -18   8   6      103.16       30.96     53.38 o 
 -16   8   6      261.50      222.51     39.01 o 
 -14   8   6      176.15      224.81     39.18 o 
 -12   8   6       36.46       12.14     25.78 o 
 -10   8   6      354.71      475.98    103.63 o 
  -8   8   6      600.80      602.38     43.00 o 
  -6   8   6     6189.39     5928.91    133.69 o 
  -4   8   6     1942.91     1953.23     63.99 o 
  -2   8   6       69.72       68.13     26.71 o 
   0   8   6      245.75      267.52     39.47 o 
   2   8   6     1479.51     1472.85     58.17 o 
   4   8   6     2265.57     2229.21     73.33 o 
   6   8   6      241.70      191.15     39.77 o 
   8   8   6       79.76      -10.17     30.10 o 
  10   8   6      307.16      335.25     44.36 o 
  12   8   6       60.08       52.50     36.33 o 
  14   8   6       16.89      -36.14     36.14 o 
 -19   9   6        4.10       -0.07     34.02 o 
 -17   9   6       61.35       38.45     48.99 o 
 -15   9   6      145.27      114.32     39.77 o 
 -13   9   6      161.35      183.20     36.08 o 
 -11   9   6       74.58       84.20     30.61 o 
  -9   9   6        0.63       -6.27     27.28 o 
  -7   9   6      663.40      689.66     44.74 o 
  -5   9   6      441.02      521.21     67.80 o 
  -3   9   6     2450.99     2748.75     82.51 o 
  -1   9   6      415.93      386.60     39.20 o 
   1   9   6      763.37      679.05     47.05 o 
   3   9   6     1544.39     1509.12     62.69 o 
   5   9   6      430.62      474.66     46.84 o 
   7   9   6        0.92      -26.06     40.51 o 
   9   9   6        0.19       11.59     33.77 o 
  11   9   6       16.04      -30.82     34.84 o 
 -16  10   6       40.83       20.32     33.25 o 
 -14  10   6       29.06      -15.99     28.81 o 
 -12  10   6       16.23        7.85     48.99 o 
 -10  10   6        5.98      -27.58     27.58 o 
  -8  10   6       10.59      -26.33     26.33 o 
  -6  10   6      247.42      289.95     40.87 o 
  -4  10   6      186.95      178.68     70.03 o 
  -2  10   6        5.71      -10.63     26.49 o 
   0  10   6       16.25      -13.73     28.68 o 
   2  10   6       30.90      -30.22     37.24 o 
   4  10   6        0.05      -29.86     29.86 o 
   6  10   6       72.59       18.43     40.07 o 
   8  10   6      107.62       63.84     39.05 o 
 -13  11   6       38.39       34.01     35.58 o 
 -11  11   6       43.48       63.66     46.02 o 
  -9  11   6        1.78      -31.09     31.74 o 
  -7  11   6       47.29      110.14     69.73 o 
  -5  11   6       73.92       40.54     31.74 o 
  -3  11   6        2.53      -29.58     29.58 o 
  -1  11   6       22.04       42.34     31.85 o 
   1  11   6       19.74        2.90     43.93 o 
   3  11   6       11.61       -9.09     34.54 o 
   5  11   6       26.75      -21.67     34.06 o 
  -6  12   6      181.30      169.15     50.77 o 
  -4  12   6       96.77      121.02     51.59 o 
  -2  12   6        6.20      -18.31     30.93 o 
 -27   1   7       44.59       88.72     37.37 o 
 -25   1   7        3.70      -25.52     29.05 o 
 -23   1   7        0.00      -25.13     25.13 o 
 -21   1   7      296.80      209.20     34.11 o 
 -19   1   7      226.67      207.89     19.39 o 
 -17   1   7     2572.46     2572.11     47.90 o 
 -15   1   7     3396.41     3232.73     70.23 o 
 -13   1   7       55.78       87.08     15.96 o 
 -11   1   7     1157.38     1057.45     24.15 o 
  -9   1   7     2126.64     1988.36     32.99 o 
  -7   1   7       75.96       54.44      6.56 o 
  -5   1   7     6823.54     6452.20     95.62 o 
  -3   1   7     2211.84     2287.78     30.46 o 
  -1   1   7     5562.90     5501.04     59.90 o 
   1   1   7     4501.10     4763.51     53.02 o 
   3   1   7        4.85       -6.56      6.56 o 
   5   1   7     1013.10     1026.08     28.81 o 
   7   1   7      183.19      181.44     18.06 o 
   9   1   7      217.32      299.21     27.31 o 
  11   1   7       58.26       48.47     24.32 o 
  13   1   7       35.02       35.89     25.80 o 
  15   1   7      583.22      651.72     62.15 o 
  17   1   7       41.73       78.41     42.92 o 
  19   1   7      505.28      569.59     63.27 o 
 -28   2   7        7.76       58.93     38.83 o 
 -26   2   7        0.10       28.10     34.30 o 
 -24   2   7        0.07      -17.34     29.10 o 
 -22   2   7     1108.82     1066.62     42.84 o 
 -20   2   7     2991.53     2829.78     70.76 o 
 -18   2   7     2323.02     2286.07     46.19 o 
 -16   2   7     9736.35     9795.35    129.30 o 
 -14   2   7      132.03      187.24     17.40 o 
 -12   2   7      162.70      156.63     13.13 o 
 -10   2   7     2486.73     2849.61     53.64 o 
  -8   2   7      585.60      517.15     14.65 o 
  -6   2   7     1422.03     1684.12     35.55 o 
  -4   2   7     6756.57     6404.04     96.70 o 
  -2   2   7     1504.55     1469.52     21.10 o 
   0   2   7     3791.27     3638.47     42.50 o 
   2   2   7        7.14        1.28      8.11 o 
   4   2   7     2474.54     2470.96    112.75 o 
   6   2   7      675.46      716.84     29.52 o 
   8   2   7        0.49      -15.60     15.60 o 
  10   2   7        3.05      -19.53     19.53 o 
  12   2   7      192.07      228.97     37.81 o 
  14   2   7      251.02      271.00     34.56 o 
  16   2   7      214.07      176.53     43.50 o 
  18   2   7      170.11      252.89     51.30 o 
 -27   3   7       17.99       49.69     36.46 o 
 -25   3   7      398.91      452.71     48.95 o 
 -23   3   7        4.33      -29.61     32.42 o 
 -21   3   7       70.43       99.09     26.25 o 
 -19   3   7     1689.28     1663.51     50.35 o 
 -17   3   7      520.98      498.73     24.38 o 
 -15   3   7      166.23      162.97     18.54 o 
 -13   3   7     1607.00     1596.97     39.33 o 
 -11   3   7     1134.27     1140.58     26.41 o 
  -9   3   7      563.71      668.40     18.59 o 
  -7   3   7     5271.37     5264.03     85.14 o 
  -5   3   7     8976.02     8947.59    132.54 o 
  -3   3   7        7.61       -4.90      4.90 o 
  -1   3   7      299.92      300.82     14.18 o 
   1   3   7    12819.03    12688.22    154.80 o 
   3   3   7     1402.50     1465.92     29.65 o 
   5   3   7      648.53      627.36     36.70 o 
   7   3   7       40.00       69.02     18.82 o 
   9   3   7      228.47      290.98     28.98 o 
  11   3   7        4.89      -22.05     22.05 o 
  13   3   7       91.11       50.91     27.14 o 
  15   3   7       35.43       -5.60     28.34 o 
  17   3   7       85.86      111.55     40.15 o 
  19   3   7        7.34       18.02     44.15 o 
 -26   4   7        6.13        9.96     46.98 o 
 -24   4   7       53.23       12.97     27.54 o 
 -22   4   7       73.24       49.21     26.22 o 
 -20   4   7      151.90      158.23     28.27 o 
 -18   4   7       24.65       62.09     21.71 o 
 -16   4   7        5.32       48.51     18.05 o 
 -14   4   7       90.65      108.43     14.60 o 
 -12   4   7      604.20      712.08     26.60 o 
 -10   4   7      400.27      353.79     17.07 o 
  -8   4   7      124.70       95.83     13.03 o 
  -6   4   7      416.58      471.17     32.52 o 
  -4   4   7     8660.46     8853.92    133.60 o 
  -2   4   7    27017.06    27607.47    370.22 o 
   0   4   7       28.02       33.27      9.21 o 
   2   4   7     3051.43     3021.81     50.60 o 
   4   4   7        8.75       20.68     13.03 o 
   6   4   7       68.21       68.23     16.94 o 
   8   4   7     1952.58     1881.98     51.89 o 
  10   4   7     1582.76     1803.28     54.02 o 
  12   4   7      223.24      221.23     70.40 o 
  14   4   7       72.74       30.19     29.32 o 
  16   4   7        1.26       31.93     36.61 o 
  18   4   7       20.10      -30.88     33.06 o 
 -25   5   7       21.25      -14.93     33.92 o 
 -23   5   7        1.70       24.77     30.91 o 
 -21   5   7        9.14        0.63     31.30 o 
 -19   5   7      753.27      788.75     50.48 o 
 -17   5   7       21.93       60.99     22.00 o 
 -15   5   7      687.21      701.01     32.67 o 
 -13   5   7      383.37      471.36     22.76 o 
 -11   5   7     2246.97     2256.99     42.91 o 
  -9   5   7     3592.00     3632.14     57.51 o 
  -7   5   7      969.81     1035.17     25.23 o 
  -5   5   7       52.18       89.62     18.99 o 
  -3   5   7       22.60       22.04      9.39 o 
  -1   5   7      416.46      415.37     17.43 o 
   1   5   7       34.02       13.33      9.97 o 
   3   5   7      105.71       92.16     16.69 o 
   5   5   7      222.54      269.57     23.52 o 
   7   5   7      170.69      226.47     32.63 o 
   9   5   7     1634.70     1605.28     50.21 o 
  11   5   7      567.28      592.31     40.03 o 
  13   5   7        1.80       -2.90     26.24 o 
  15   5   7      389.60      396.75     74.94 o 
  17   5   7      816.16      824.66     53.27 o 
 -24   6   7       17.54       37.77     33.37 o 
 -22   6   7        1.34      -10.89     29.49 o 
 -20   6   7       70.95       54.24     30.01 o 
 -18   6   7        1.41        1.78     24.59 o 
 -16   6   7        0.26        7.58     23.33 o 
 -14   6   7      889.81      865.80     60.08 o 
 -12   6   7       78.47       88.31     22.54 o 
 -10   6   7     2478.00     2535.17     72.25 o 
  -8   6   7      153.94      173.49     24.52 o 
  -6   6   7      539.56      661.20     34.69 o 
  -4   6   7     1499.86     1568.09     50.74 o 
  -2   6   7      248.77      240.68     25.34 o 
   0   6   7      515.64      549.04     24.10 o 
   2   6   7       85.21       92.60     18.29 o 
   4   6   7       59.24       46.80     17.28 o 
   6   6   7       20.94        4.53     23.53 o 
   8   6   7        5.61      -17.52     28.66 o 
  10   6   7       58.26       46.35     25.19 o 
  12   6   7        0.76      -13.32     26.51 o 
  14   6   7      128.15      122.25     60.55 o 
  16   6   7      124.24      156.35     36.77 o 
 -23   7   7       69.56       17.80     47.13 o 
 -21   7   7       45.96        4.69     30.85 o 
 -19   7   7      414.08      386.79     46.00 o 
 -17   7   7      673.79      670.18     48.98 o 
 -15   7   7      184.03      187.18     34.33 o 
 -13   7   7       76.64       56.28     26.63 o 
 -11   7   7      134.40      325.50    111.58 o 
  -9   7   7     2590.89     2523.68     74.58 o 
  -7   7   7      158.48      183.78     70.70 o 
  -5   7   7      431.19      422.08     34.55 o 
  -3   7   7     1018.34     1024.99     46.84 o 
  -1   7   7      289.89      277.21     24.64 o 
   1   7   7      249.84      286.38     50.26 o 
   3   7   7       27.70       65.22     27.06 o 
   5   7   7       14.02      -25.49     25.49 o 
   7   7   7      156.47      104.68     52.48 o 
   9   7   7       30.95      -17.00     30.73 o 
  11   7   7      105.55       16.72     63.26 o 
  13   7   7        3.51      -43.79     43.79 o 
  15   7   7      200.27      176.13     60.29 o 
 -22   8   7        6.38       35.59     34.65 o 
 -20   8   7       46.24       33.43     35.06 o 
 -18   8   7       46.15       72.74     70.70 o 
 -16   8   7      152.45      150.87     48.77 o 
 -14   8   7      562.70      536.95     47.17 o 
 -12   8   7      495.83      603.44     47.06 o 
 -10   8   7     3226.25     3229.98     97.22 o 
  -8   8   7     2478.59     2414.56     76.77 o 
  -6   8   7      980.90      969.65     49.00 o 
  -4   8   7       47.80       47.01     25.23 o 
  -2   8   7     2026.56     2053.32     66.87 o 
   0   8   7      179.60      208.11     32.70 o 
   2   8   7       31.51       35.70     27.68 o 
   4   8   7       17.05      -13.72     27.61 o 
   6   8   7      387.71      386.57    110.55 o 
   8   8   7      129.23       75.52     36.33 o 
  10   8   7      231.24      188.26     49.07 o 
  12   8   7      203.29      220.30     80.59 o 
 -19   9   7       93.41       52.05     43.64 o 
 -17   9   7      109.46      118.68     40.96 o 
 -15   9   7       76.10       68.47     33.75 o 
 -13   9   7      158.77      141.04     67.43 o 
 -11   9   7      111.15       93.41     31.04 o 
  -9   9   7      265.40      244.46     36.46 o 
  -7   9   7      113.25       80.81     29.74 o 
  -5   9   7      860.44      799.97     46.42 o 
  -3   9   7      590.32      669.15     45.63 o 
  -1   9   7       54.88       49.49     36.43 o 
   1   9   7     1644.19     1556.48     63.37 o 
   3   9   7     1165.58     1134.21     57.00 o 
   5   9   7      453.36      641.28     51.33 o 
   7   9   7      151.52       24.43     35.82 o 
   9   9   7      106.71       25.70     36.01 o 
  11   9   7       16.44      -37.34     37.34 o 
 -16  10   7        6.37       -4.16     30.71 o 
 -14  10   7      158.97      102.26     35.46 o 
 -12  10   7       76.95      130.21     35.24 o 
 -10  10   7        6.55        0.95     52.48 o 
  -8  10   7       52.52       18.96     33.97 o 
  -6  10   7       12.08       -9.70     24.97 o 
  -4  10   7      113.04       95.88     39.99 o 
  -2  10   7       33.78       37.91     30.40 o 
   0  10   7      481.40      638.08     49.71 o 
   2  10   7      143.37       93.02     35.26 o 
   4  10   7      429.60      461.09     48.47 o 
   6  10   7      825.11      906.16     66.91 o 
   8  10   7       86.34       34.37     39.88 o 
 -13  11   7       46.47       13.05     35.84 o 
 -11  11   7       58.67       67.92     36.18 o 
  -9  11   7       56.28      -21.53     30.24 o 
  -7  11   7       18.00       68.34     29.70 o 
  -5  11   7      122.04      130.12     66.01 o 
  -3  11   7       82.09       98.28     49.96 o 
  -1  11   7       14.00      -30.02     30.02 o 
   1  11   7      243.47      242.26     42.04 o 
   3  11   7       10.29      -33.11     33.11 o 
 -28   0   8      215.41      173.21     59.62 o 
 -26   0   8       64.09      143.62     51.15 o 
 -24   0   8      208.47      295.13     56.05 o 
 -22   0   8      707.27      772.19     63.20 o 
 -18   0   8     1416.74     1384.35     66.33 o 
 -16   0   8        0.56       -2.54     14.90 o 
 -14   0   8       47.95       17.87     13.90 o 
 -12   0   8    11811.66    12206.34    318.95 o 
 -10   0   8     6369.55     6175.36    115.00 o 
  -8   0   8      834.79      793.81     25.60 o 
  -6   0   8     1896.17     1855.12     41.76 o 
  -4   0   8     5260.21     5020.86     75.43 o 
  -2   0   8      604.90      541.85     18.44 o 
   0   0   8    15870.82    16287.53    275.41 o 
   2   0   8    18674.94    19661.97    269.30 o 
   4   0   8     3517.31     3764.50     66.48 o 
   6   0   8     4160.15     3840.74     89.41 o 
   8   0   8        0.00        0.46     21.39 o 
  10   0   8     1626.37     1432.41     59.73 o 
  12   0   8     2455.28     2264.28    107.70 o 
  14   0   8        0.00       22.30     52.19 o 
  16   0   8      241.44      313.72     70.48 o 
  18   0   8      145.86      115.82     64.97 o 
 -27   1   8       99.33      135.74     37.90 o 
 -25   1   8       29.75       49.28     37.62 o 
 -23   1   8        5.02       -6.16     25.94 o 
 -21   1   8     1118.71     1049.61     40.91 o 
 -19   1   8        0.09        4.27     13.52 o 
 -17   1   8      525.00      527.82     26.92 o 
 -15   1   8      164.55      193.45     19.51 o 
 -13   1   8    13177.68    12997.78    160.82 o 
 -11   1   8     6764.52     7253.22     94.66 o 
  -9   1   8      103.90      111.87     11.73 o 
  -7   1   8      239.63      194.20      9.07 o 
  -5   1   8     6293.06     6432.83    111.62 o 
  -3   1   8    30794.94    30914.16    317.51 o 
  -1   1   8       18.62        6.04      5.46 o 
   1   1   8      577.05      653.76     16.20 o 
   3   1   8     1266.63     1292.44     23.43 o 
   5   1   8     4196.79     4155.99     56.83 o 
   7   1   8        0.06      -13.58     13.58 o 
   9   1   8        0.05      -19.59     19.59 o 
  11   1   8      955.41      883.55     42.64 o 
  13   1   8      276.68      356.44     36.47 o 
  15   1   8       83.90       93.88     41.11 o 
  17   1   8        5.98       11.66     40.85 o 
 -28   2   8        1.60        3.62     33.83 o 
 -26   2   8       25.55      -12.53     31.84 o 
 -24   2   8      617.52      620.41     50.50 o 
 -22   2   8      152.29       58.87     23.66 o 
 -20   2   8      101.20      155.58     32.01 o 
 -18   2   8       12.86       -2.91     12.77 o 
 -16   2   8       11.55        8.35     12.79 o 
 -14   2   8      548.61      607.57     21.47 o 
 -12   2   8     1109.83     1122.77     26.23 o 
 -10   2   8     2096.88     2221.89     38.86 o 
  -8   2   8      488.91      409.00     18.93 o 
  -6   2   8     6330.91     6088.03     94.35 o 
  -4   2   8     2686.61     2508.46     47.32 o 
  -2   2   8     3137.02     3115.58     37.31 o 
   0   2   8      454.57      477.84     14.17 o 
   2   2   8     1280.60     1300.51     25.17 o 
   4   2   8       41.79       47.12     14.08 o 
   6   2   8       49.61       30.07     17.98 o 
   8   2   8      660.19      631.35     40.38 o 
  10   2   8       70.75       42.04     24.62 o 
  12   2   8        4.58        0.14     24.32 o 
  14   2   8      206.98      281.92     40.83 o 
  16   2   8       78.74       88.67     33.88 o 
  18   2   8       74.34       84.78     47.14 o 
 -27   3   8      130.26      121.89     38.68 o 
 -25   3   8        0.57       16.90     31.48 o 
 -23   3   8       27.36       16.19     23.59 o 
 -21   3   8      945.28      932.78     40.90 o 
 -19   3   8       47.63       36.64     19.75 o 
 -17   3   8     1802.09     1870.50     41.35 o 
 -15   3   8      942.87      889.25     42.39 o 
 -13   3   8      808.10      808.79     23.79 o 
 -11   3   8     6962.61     6893.71     92.21 o 
  -9   3   8     1505.79     1409.22     43.90 o 
  -7   3   8       80.54      137.45     14.35 o 
  -5   3   8     5452.37     5671.93     90.88 o 
  -3   3   8     1655.60     1519.78     54.25 o 
  -1   3   8     1813.49     1767.18     29.36 o 
   1   3   8     1285.10     1252.55     27.21 o 
   3   3   8      463.75      467.64     21.16 o 
   5   3   8       54.00       26.68     10.48 o 
   7   3   8       77.13       58.60     20.28 o 
   9   3   8      165.06      105.56     26.38 o 
  11   3   8      113.15      124.00     27.99 o 
  13   3   8       20.15      -25.48     25.48 o 
  15   3   8      681.01      736.02     50.13 o 
  17   3   8       97.17       64.42     35.60 o 
 -26   4   8       70.89       92.48     56.50 o 
 -24   4   8       24.41      -27.52     37.17 o 
 -22   4   8       87.33      121.51     35.14 o 
 -20   4   8      529.22      527.35     36.96 o 
 -18   4   8      834.76      806.31     36.54 o 
 -16   4   8     5077.03     4940.54     76.94 o 
 -14   4   8     2525.73     2647.66     56.48 o 
 -12   4   8     1222.90     1269.71     29.98 o 
 -10   4   8      341.49      392.45     16.85 o 
  -8   4   8      468.97      422.84     22.12 o 
  -6   4   8    15403.99    16377.78    232.77 o 
  -4   4   8       35.73       53.44     13.20 o 
  -2   4   8     2357.52     2365.96     39.80 o 
   0   4   8      419.99      415.65     20.02 o 
   2   4   8     4869.00     4870.00     70.37 o 
   4   4   8      699.01      663.58     29.21 o 
   6   4   8     2489.28     2314.14     70.76 o 
   8   4   8      189.33      208.06     32.72 o 
  10   4   8      651.77      695.97     39.38 o 
  12   4   8      756.50      710.71     42.63 o 
  14   4   8      104.44       82.80     35.15 o 
  16   4   8      296.77      208.43     39.01 o 
 -25   5   8       13.65      -29.18     29.18 o 
 -23   5   8       81.40       40.58     34.94 o 
 -21   5   8        8.26       31.83     27.29 o 
 -19   5   8      112.96      161.12     33.42 o 
 -17   5   8     4964.67     5178.15    124.92 o 
 -15   5   8     6058.61     6211.85    159.45 o 
 -13   5   8      440.15      468.25     43.32 o 
 -11   5   8     2707.70     2760.66     60.32 o 
  -9   5   8      567.33      580.13     27.96 o 
  -7   5   8        9.21        2.63     11.64 o 
  -5   5   8     1085.21     1122.32     48.41 o 
  -3   5   8     4013.54     4020.17     89.19 o 
  -1   5   8      864.20      801.17     23.25 o 
   1   5   8      359.94      374.94     18.71 o 
   3   5   8      139.92      135.76     29.41 o 
   5   5   8        4.29      -15.63     15.63 o 
   7   5   8      563.73      589.98     45.40 o 
   9   5   8      699.25      685.34     47.38 o 
  11   5   8      405.78      482.42     39.49 o 
  13   5   8     1174.44     1239.11     52.19 o 
  15   5   8      711.89      725.17     50.27 o 
 -24   6   8        3.54        1.98     28.38 o 
 -22   6   8        1.53      -12.32     27.44 o 
 -20   6   8       49.78       61.38     30.25 o 
 -18   6   8       27.29       37.67     25.78 o 
 -16   6   8       37.52       45.92     25.28 o 
 -14   6   8      375.71      379.88     28.58 o 
 -12   6   8      617.65      618.15     30.28 o 
 -10   6   8       41.16       31.66     37.62 o 
  -8   6   8     1650.72     1656.82     55.48 o 
  -6   6   8      138.47      176.84     24.65 o 
  -4   6   8      587.56      699.76     37.46 o 
  -2   6   8     1071.30     1085.71     42.61 o 
   0   6   8      789.43      854.57     44.37 o 
   2   6   8       53.20       41.36     23.88 o 
   4   6   8      872.71      817.39     46.17 o 
   6   6   8        0.86      -25.51     25.51 o 
   8   6   8       10.26      -24.28     24.28 o 
  10   6   8       32.79       18.73     24.50 o 
  12   6   8      233.32      220.54     40.19 o 
  14   6   8      201.50      128.97     34.98 o 
 -23   7   8       13.46       38.13     32.48 o 
 -21   7   8       25.69       -3.10     35.24 o 
 -19   7   8      131.55      174.73     47.43 o 
 -17   7   8      814.38      795.04     49.83 o 
 -15   7   8      258.63      290.22     36.95 o 
 -13   7   8     1265.54     1257.92     56.39 o 
 -11   7   8     2610.84     2555.62    108.00 o 
  -9   7   8     1951.40     1882.23     64.76 o 
  -7   7   8      258.60      249.49     37.84 o 
  -5   7   8      403.67      489.47     35.55 o 
  -3   7   8        0.07      -27.28     27.28 o 
  -1   7   8      486.19      507.99     30.72 o 
   1   7   8       24.66       -4.14     37.17 o 
   3   7   8      729.77      705.62     45.42 o 
   5   7   8      213.50      244.52     37.28 o 
   7   7   8       10.46      -28.83     28.83 o 
   9   7   8      132.96       43.21     82.59 o 
  11   7   8      194.26      145.03     39.31 o 
  13   7   8        3.14      -35.24     35.24 o 
 -22   8   8       74.36       15.28     36.77 o 
 -20   8   8        0.60       -4.16     30.75 o 
 -18   8   8       93.62       78.79     34.10 o 
 -16   8   8      744.40      739.47     67.36 o 
 -14   8   8       32.72        4.83     28.10 o 
 -12   8   8     1297.08     1308.19     59.35 o 
 -10   8   8      265.55      266.64     36.56 o 
  -8   8   8      156.08      149.01     31.26 o 
  -6   8   8      702.64      760.64     46.31 o 
  -4   8   8        9.53       10.94     24.25 o 
  -2   8   8       73.75       81.86     22.13 o 
   0   8   8       15.26       -2.74     28.25 o 
   2   8   8      129.27      164.34     33.75 o 
   4   8   8      527.37      679.59    121.18 o 
   6   8   8      625.83      628.24     51.49 o 
   8   8   8      298.02      319.50     44.62 o 
  10   8   8       42.41      -50.43     74.86 o 
  12   8   8        0.00      -51.19     52.04 o 
 -19   9   8      155.11      212.14     55.46 o 
 -17   9   8       62.79       44.10     41.26 o 
 -15   9   8       61.51        9.12     35.01 o 
 -13   9   8      109.28      169.21     35.94 o 
 -11   9   8      636.34      618.66     50.57 o 
  -9   9   8      775.22      686.33     76.88 o 
  -7   9   8      258.92      245.24     37.66 o 
  -5   9   8      364.55      382.26     40.95 o 
  -3   9   8      166.23      138.68     34.17 o 
  -1   9   8      518.90      538.75     46.55 o 
   1   9   8        0.97      -27.29     27.29 o 
   3   9   8      163.59      111.73     35.10 o 
   5   9   8       14.81        9.55     33.06 o 
   7   9   8       25.28      -22.05     33.00 o 
   9   9   8       10.06      -32.41     32.41 o 
 -16  10   8        1.47      -20.53     32.26 o 
 -14  10   8       16.20       22.95     31.00 o 
 -12  10   8       68.26       60.11     33.21 o 
 -10  10   8        3.32      -12.94     28.44 o 
  -8  10   8        0.29      -10.73     28.54 o 
  -6  10   8        8.39       -6.83     26.23 o 
  -4  10   8      244.94      288.46     39.89 o 
  -2  10   8       10.21      -10.17     29.87 o 
   0  10   8       31.61       52.87     44.75 o 
   2  10   8       94.49       59.87     36.65 o 
   4  10   8       72.67       49.49     36.46 o 
   6  10   8        6.44      -40.59     40.59 o 
 -13  11   8        9.81        0.40     34.17 o 
 -11  11   8       72.68       27.44     35.24 o 
  -9  11   8      200.87      210.49     41.99 o 
  -7  11   8      105.87       44.54     32.32 o 
  -5  11   8       71.70       96.80     35.88 o 
  -3  11   8       29.99       13.02     31.05 o 
  -1  11   8       21.36       38.59     33.68 o 
   1  11   8       22.51      -30.61     47.95 o 
   3  11   8      150.76       86.95     41.11 o 
 -29   1   9        0.78      -21.28     33.96 o 
 -27   1   9      344.38      455.40     50.20 o 
 -25   1   9      279.49      305.48     48.62 o 
 -23   1   9       21.61       19.62     19.92 o 
 -21   1   9       57.50       41.14     17.08 o 
 -19   1   9      176.36      244.59     23.30 o 
 -17   1   9      193.20      218.91     17.89 o 
 -15   1   9      732.38      653.49     22.31 o 
 -13   1   9     3271.94     3415.39     53.39 o 
 -11   1   9     2968.03     2803.81     52.64 o 
  -9   1   9     4141.66     3918.81     63.79 o 
  -7   1   9      245.02      239.15     11.72 o 
  -5   1   9       37.61       80.81      9.69 o 
  -3   1   9      243.71      274.04     11.90 o 
  -1   1   9     3582.38     3884.57     50.52 o 
   1   1   9      766.40      786.51     18.50 o 
   3   1   9     7901.53     7792.82    143.17 o 
   5   1   9      342.19      403.00     23.02 o 
   7   1   9      262.67      292.23     22.93 o 
   9   1   9       33.25       20.50     24.17 o 
  11   1   9       40.57      -20.09     25.34 o 
  13   1   9      400.91      383.19     38.69 o 
  15   1   9      112.66      143.41     43.87 o 
  17   1   9        1.73      -16.64     51.44 o 
 -28   2   9       27.62       47.08     35.72 o 
 -26   2   9      254.66      302.39     65.42 o 
 -24   2   9     1159.82     1035.22     44.38 o 
 -22   2   9     1778.67     1610.32     51.07 o 
 -20   2   9      104.80       83.31     17.40 o 
 -18   2   9      198.78      182.88     21.13 o 
 -16   2   9      225.76      245.07     17.78 o 
 -14   2   9       91.00      133.18     12.75 o 
 -12   2   9     3285.84     3476.91     95.35 o 
 -10   2   9     2276.73     2189.02     36.64 o 
  -8   2   9     3899.71     4054.33     69.76 o 
  -6   2   9     8463.10     8696.46    129.56 o 
  -4   2   9      151.46      167.15     11.13 o 
  -2   2   9       66.72      132.58      8.94 o 
   0   2   9      139.71      203.65     11.35 o 
   2   2   9       58.46       52.46     10.34 o 
   4   2   9      851.71      973.22     42.70 o 
   6   2   9       26.36      -17.42     17.81 o 
   8   2   9      225.08      248.52     29.61 o 
  10   2   9       51.91       38.07     26.13 o 
  12   2   9      269.54      228.95     36.35 o 
  14   2   9      215.27      238.15     43.17 o 
  16   2   9        1.08       26.95     34.06 o 
 -27   3   9        2.75       11.89     46.83 o 
 -25   3   9        1.14      -29.30     29.30 o 
 -23   3   9      220.55      266.86     31.24 o 
 -21   3   9      245.34      350.73     36.76 o 
 -19   3   9     1510.97     1504.48     45.77 o 
 -17   3   9     3435.77     3366.92     68.26 o 
 -15   3   9      367.67      384.75     20.41 o 
 -13   3   9     5694.64     5837.76     82.41 o 
 -11   3   9     1082.43     1180.61     34.40 o 
  -9   3   9     1568.38     1527.05     38.01 o 
  -7   3   9      944.38      876.24     27.82 o 
  -5   3   9     1601.59     1480.99     36.36 o 
  -3   3   9     1272.17     1310.29     24.05 o 
  -1   3   9      117.80       84.29      9.99 o 
   1   3   9     1146.87     1183.61     27.58 o 
   3   3   9      806.88      796.50     35.13 o 
   5   3   9      308.22      369.33     34.89 o 
   7   3   9      380.81      470.01     40.79 o 
   9   3   9       46.96       37.23     23.19 o 
  11   3   9       55.42       25.47     26.50 o 
  13   3   9        7.63      -27.54     27.54 o 
  15   3   9       57.55       84.77     34.94 o 
  17   3   9        3.39      -38.19     38.19 o 
 -26   4   9        0.02       -4.78     31.71 o 
 -24   4   9        4.05      -22.73     49.06 o 
 -22   4   9       23.56        4.01     26.04 o 
 -20   4   9       67.53       99.81     29.81 o 
 -18   4   9        0.38       -8.48     22.49 o 
 -16   4   9      161.84      183.41     27.89 o 
 -14   4   9     1418.61     1403.87     40.90 o 
 -12   4   9     3390.48     3401.08     67.12 o 
 -10   4   9     5598.75     5693.88     96.65 o 
  -8   4   9     2666.77     2674.84     57.60 o 
  -6   4   9       24.34       17.46     11.97 o 
  -4   4   9      112.72      129.68     16.25 o 
  -2   4   9      666.40      620.88     18.29 o 
   0   4   9     2869.20     2872.58     48.06 o 
   2   4   9      971.38     1026.10     33.27 o 
   4   4   9     2035.03     1999.58     50.12 o 
   6   4   9     1813.16     1616.38     62.32 o 
   8   4   9      395.71      378.48     33.10 o 
  10   4   9      681.33      840.23     42.75 o 
  12   4   9       88.79       83.57     30.50 o 
  14   4   9       60.98      101.27     34.05 o 
  16   4   9        2.05       -3.88     34.40 o 
 -25   5   9        5.61      -30.65     42.00 o 
 -23   5   9       54.08       78.06     32.26 o 
 -21   5   9       96.76       96.04     49.88 o 
 -19   5   9      957.75      901.87     51.27 o 
 -17   5   9     3873.66     3907.65    103.04 o 
 -15   5   9     2051.10     2069.90    140.19 o 
 -13   5   9       19.02        4.86     14.10 o 
 -11   5   9       15.95        9.70     13.09 o 
  -9   5   9     1132.80     1142.16     39.15 o 
  -7   5   9      142.05      196.17     19.32 o 
  -5   5   9     2325.63     2159.63     50.17 o 
  -3   5   9      945.70      938.55     32.66 o 
  -1   5   9       25.76       47.62     16.01 o 
   1   5   9      202.31      171.96     27.92 o 
   3   5   9      788.17      822.91     45.34 o 
   5   5   9        0.26      -27.16     27.16 o 
   7   5   9      186.75      245.94     38.17 o 
   9   5   9      373.27      470.99     56.93 o 
  11   5   9      891.91      940.90     45.81 o 
  13   5   9      474.35      539.63     78.34 o 
  15   5   9       17.68       18.18     33.02 o 
 -24   6   9       38.74       55.38     39.99 o 
 -22   6   9        0.62        4.71     28.07 o 
 -20   6   9       52.66       22.25     26.90 o 
 -18   6   9     1841.47     1966.35     73.10 o 
 -16   6   9     1183.75     1133.24     55.64 o 
 -14   6   9        4.79       -1.49     16.63 o 
 -12   6   9      456.92      529.72     30.24 o 
 -10   6   9      675.32      632.69     30.94 o 
  -8   6   9      203.34      221.40     43.79 o 
  -6   6   9       37.61       39.17     20.58 o 
  -4   6   9      773.55      805.94     58.07 o 
  -2   6   9     5891.06     5740.32    100.31 o 
   0   6   9       67.15       75.65     26.22 o 
   2   6   9     2061.19     1956.93     66.16 o 
   4   6   9      176.75      205.84     34.05 o 
   6   6   9       30.13        3.64     30.36 o 
   8   6   9      136.64      140.60     36.60 o 
  10   6   9      279.30      211.99     82.30 o 
  12   6   9       86.12       13.06     36.87 o 
  14   6   9       14.85      -51.11     57.39 o 
 -23   7   9        2.32       12.02     28.97 o 
 -21   7   9       55.25       34.69     30.66 o 
 -19   7   9        0.76      -13.88     26.13 o 
 -17   7   9      949.29      839.67     52.39 o 
 -15   7   9       34.09       74.26     27.03 o 
 -13   7   9       97.00      125.19     38.51 o 
 -11   7   9      302.60      256.55     44.83 o 
  -9   7   9        2.38      -14.69     25.50 o 
  -7   7   9      621.92      726.41     44.67 o 
  -5   7   9        6.90      -22.33     22.33 o 
  -3   7   9     1289.37     1302.02     52.98 o 
  -1   7   9      597.55      591.76     42.62 o 
   1   7   9      669.83      683.33     43.59 o 
   3   7   9      674.42      621.53     45.59 o 
   5   7   9      264.21      263.09     74.34 o 
   7   7   9       42.78       38.45     34.14 o 
   9   7   9       80.00       59.75     37.01 o 
  11   7   9       19.88      -35.59     35.59 o 
  13   7   9        2.07      -38.33     38.33 o 
 -22   8   9      159.97      128.33     37.71 o 
 -20   8   9      377.95      463.99     51.69 o 
 -18   8   9     1248.48     1181.79     82.83 o 
 -16   8   9     1239.71     1288.42     62.86 o 
 -14   8   9       15.94        7.57     27.61 o 
 -12   8   9        5.39       11.58     35.98 o 
 -10   8   9      607.36      623.05     43.62 o 
  -8   8   9     1053.76      989.78     51.42 o 
  -6   8   9     1347.52     1339.33     55.05 o 
  -4   8   9     1451.44     1492.66     60.24 o 
  -2   8   9      342.79      309.50     38.06 o 
   0   8   9      472.84      506.50     63.94 o 
   2   8   9        1.32        3.04     29.88 o 
   4   8   9      344.61      278.82     40.68 o 
   6   8   9      112.85      113.34     53.15 o 
   8   8   9      337.29      397.55     59.92 o 
  10   8   9       18.13        9.35     45.27 o 
 -19   9   9       28.46        0.17     32.89 o 
 -17   9   9      143.50      121.45     64.60 o 
 -15   9   9       21.97       12.36     32.93 o 
 -13   9   9        8.28       -7.91     28.29 o 
 -11   9   9       11.93       11.76     28.39 o 
  -9   9   9     1116.88     1084.46     56.49 o 
  -7   9   9      527.00      542.91     49.44 o 
  -5   9   9      564.07      599.87     45.41 o 
  -3   9   9      763.70      748.75     47.46 o 
  -1   9   9        7.33      -27.54     27.54 o 
   1   9   9       30.22      -32.78     32.78 o 
   3   9   9      234.26      299.37     43.69 o 
   5   9   9       69.61       16.32     55.23 o 
   7   9   9       78.42       38.27     38.75 o 
   9   9   9       23.60       -9.89     51.14 o 
 -16  10   9        0.08      -28.36     28.36 o 
 -14  10   9       18.51      -30.93     30.93 o 
 -12  10   9       15.15       11.44     30.72 o 
 -10  10   9        1.60       -5.40     29.48 o 
  -8  10   9      192.91      239.88     39.10 o 
  -6  10   9      164.96      156.09     36.22 o 
  -4  10   9      229.88      340.63     62.45 o 
  -2  10   9     1564.74     1496.86     65.24 o 
   0  10   9      219.71      224.08     41.48 o 
   2  10   9       32.16       36.02     72.55 o 
   4  10   9      322.81      367.13     47.94 o 
   6  10   9       42.18      -11.64     38.00 o 
 -13  11   9       66.47      103.44     40.24 o 
 -11  11   9        6.07      -14.22     33.56 o 
  -9  11   9       38.96       51.73     29.99 o 
  -7  11   9       35.74        8.89     53.52 o 
  -5  11   9       55.45       15.61     44.45 o 
  -3  11   9       25.66       -7.85     31.93 o 
  -1  11   9        6.91       14.66     62.89 o 
   1  11   9       11.45      -20.36     58.13 o 
 -28   0  10       46.67      -14.57     44.75 o 
 -26   0  10      331.01      284.73     58.14 o 
 -24   0  10      226.66      194.03     48.77 o 
 -22   0  10      546.40      508.82     39.02 o 
 -20   0  10      122.15       78.56     25.94 o 
 -18   0  10        6.53        3.08     16.49 o 
 -16   0  10     3299.59     3314.37     77.73 o 
 -14   0  10      231.80      277.84     20.95 o 
 -12   0  10     2814.72     2488.59     59.12 o 
 -10   0  10      430.40      492.33     22.56 o 
  -8   0  10     1245.50     1170.53     32.95 o 
  -6   0  10      869.95      961.20     34.81 o 
  -4   0  10     3751.29     3801.23     77.26 o 
  -2   0  10     6752.27     6389.75     97.85 o 
   0   0  10     3861.88     3807.04     81.83 o 
   2   0  10    10557.55    10231.03    151.66 o 
   4   0  10      533.51      527.74     33.76 o 
   6   0  10      824.40      783.67     43.44 o 
   8   0  10     4847.07     4816.25    123.68 o 
  10   0  10      605.21      637.95     50.30 o 
  12   0  10       62.80       52.48     52.48 o 
  14   0  10       62.57       60.96     58.88 o 
  16   0  10        0.70       30.92     62.30 o 
 -29   1  10       50.61       79.10     41.70 o 
 -27   1  10       96.53      201.06     51.37 o 
 -25   1  10      234.66      252.22     37.77 o 
 -23   1  10       90.21       43.10     21.85 o 
 -21   1  10      371.11      465.91     30.94 o 
 -19   1  10       20.21       20.92     13.30 o 
 -17   1  10      762.83      796.30     26.11 o 
 -15   1  10      121.34      113.26     12.93 o 
 -13   1  10      835.93      768.53     21.86 o 
 -11   1  10       19.50        7.60      7.63 o 
  -9   1  10     3388.33     3031.27     71.57 o 
  -7   1  10      552.39      578.04     13.82 o 
  -5   1  10        0.05        1.58      5.79 o 
  -3   1  10     3064.29     3096.61     42.40 o 
  -1   1  10     8317.56     8434.89     97.39 o 
   1   1  10       43.21       53.93      9.54 o 
   3   1  10     3334.43     3422.84     50.06 o 
   5   1  10      476.76      554.72     26.61 o 
   7   1  10      125.96      106.89     21.15 o 
   9   1  10     1321.18     1306.41     48.69 o 
  11   1  10      225.71      263.82     42.59 o 
  13   1  10      268.91      280.02     38.50 o 
  15   1  10       17.69       -6.66     41.02 o 
 -28   2  10       46.33       23.94     46.68 o 
 -26   2  10       17.26      -22.75     41.78 o 
 -24   2  10      241.96      287.20     55.36 o 
 -22   2  10       52.53       52.44     22.19 o 
 -20   2  10       27.88       -7.59     13.82 o 
 -18   2  10     1261.05     1258.22     33.25 o 
 -16   2  10     2551.25     2461.32     45.74 o 
 -14   2  10      347.10      297.87     26.15 o 
 -12   2  10      274.60      254.14     17.85 o 
 -10   2  10        7.36       -1.01      9.54 o 
  -8   2  10     2811.07     2919.89     55.70 o 
  -6   2  10       71.55       82.18     15.48 o 
  -4   2  10     1554.67     1507.76     23.07 o 
  -2   2  10      768.71      857.59     18.54 o 
   0   2  10     3111.41     3172.22     45.23 o 
   2   2  10      102.53       84.13     11.67 o 
   4   2  10       88.21       54.44     22.25 o 
   6   2  10       34.10       -3.71     19.72 o 
   8   2  10       39.21       -2.18     23.37 o 
  10   2  10      143.80      143.84     30.58 o 
  12   2  10      120.91       70.53     32.14 o 
  14   2  10        1.46        3.60     33.58 o 
  16   2  10       12.66       -1.69     34.29 o 
 -27   3  10       26.85       67.50     49.06 o 
 -25   3  10       80.54       69.89     32.87 o 
 -23   3  10       32.68       19.31     40.14 o 
 -21   3  10      977.08     1080.57     52.61 o 
 -19   3  10      205.48      211.63     33.45 o 
 -17   3  10       23.08      -14.59     14.59 o 
 -15   3  10      883.01      877.31     32.85 o 
 -13   3  10      410.25      407.57     23.07 o 
 -11   3  10     2741.52     2739.57     56.56 o 
  -9   3  10     4469.84     4824.94     83.26 o 
  -7   3  10      528.37      461.41     22.34 o 
  -5   3  10     1092.64     1157.36     33.01 o 
  -3   3  10     4480.00     4404.54     56.99 o 
  -1   3  10      611.49      587.26     18.30 o 
   1   3  10      177.49      198.47     15.79 o 
   3   3  10       61.64       47.05     18.04 o 
   5   3  10      347.35      300.31     25.02 o 
   7   3  10     1339.02     1272.39     48.59 o 
   9   3  10      194.92      190.47     39.85 o 
  11   3  10       87.64      114.52     30.73 o 
  13   3  10       51.31       35.55     30.90 o 
  15   3  10      226.51      137.57     37.43 o 
 -26   4  10        7.18        0.25     31.54 o 
 -24   4  10      327.79      423.15     91.44 o 
 -22   4  10      638.65      546.27     44.17 o 
 -20   4  10      728.95      752.76     46.86 o 
 -18   4  10      317.34      201.03     54.99 o 
 -16   4  10      673.95      645.43     31.58 o 
 -14   4  10      206.74      221.45     21.41 o 
 -12   4  10       81.59      117.55     17.80 o 
 -10   4  10      699.64      627.22     27.14 o 
  -8   4  10     1188.06     1126.53     49.44 o 
  -6   4  10      270.25      295.36     24.23 o 
  -4   4  10      743.95      694.17     24.60 o 
  -2   4  10      293.47      338.94     20.58 o 
   0   4  10      937.92      964.56     32.86 o 
   2   4  10        0.10      -20.73     20.73 o 
   4   4  10      578.47      557.04     32.01 o 
   6   4  10       22.10       11.11     21.46 o 
   8   4  10      188.84      202.56     31.21 o 
  10   4  10       38.36       -9.00     26.03 o 
  12   4  10      538.53      540.02     43.65 o 
  14   4  10      271.20      170.74     36.86 o 
 -27   5  10       49.05       34.51     48.32 o 
 -25   5  10      220.32      172.67     52.56 o 
 -23   5  10      265.60      307.66     41.90 o 
 -21   5  10      333.32      369.75     41.78 o 
 -19   5  10      551.98      599.02     74.42 o 
 -17   5  10       95.21      127.25     28.85 o 
 -15   5  10        0.00       15.39     16.55 o 
 -13   5  10      103.37       98.87     18.59 o 
 -11   5  10       47.99       66.79     16.34 o 
  -9   5  10     1102.84     1105.25     37.07 o 
  -7   5  10      266.66      331.95     24.38 o 
  -5   5  10     1225.04     1218.77     37.99 o 
  -3   5  10     1826.69     1719.31     45.17 o 
  -1   5  10        6.85        7.98     19.44 o 
   1   5  10     7805.08     7240.24    149.90 o 
   3   5  10     6521.33     6623.52    143.84 o 
   5   5  10      140.33      134.06     35.37 o 
   7   5  10       86.11       46.11     33.56 o 
   9   5  10       33.05       22.47     34.90 o 
  11   5  10      140.56      152.35     43.31 o 
  13   5  10       69.14       51.64     41.68 o 
 -24   6  10        2.00      -29.40     29.40 o 
 -22   6  10       36.01       19.30     29.26 o 
 -20   6  10      205.35      218.07     37.14 o 
 -18   6  10       71.75       68.17     29.52 o 
 -16   6  10      249.88      288.67     27.69 o 
 -14   6  10     2626.29     2762.52     66.11 o 
 -12   6  10      651.04      664.35     35.02 o 
 -10   6  10      453.30      492.67     31.55 o 
  -8   6  10     1050.75     1071.87     47.03 o 
  -6   6  10     1340.50     1293.34     50.58 o 
  -4   6  10     1468.97     1488.93     76.15 o 
  -2   6  10      280.81      283.55     40.97 o 
   0   6  10     1721.11     1659.00     61.41 o 
   2   6  10        6.84      -20.91     34.86 o 
   4   6  10      101.75      106.76     65.27 o 
   6   6  10      577.66      580.85     49.60 o 
   8   6  10      185.91      148.86     39.30 o 
  10   6  10      128.79      110.53     40.05 o 
  12   6  10       61.12      -29.94     38.09 o 
 -23   7  10      219.62      257.35     44.30 o 
 -21   7  10      161.70      236.83     41.14 o 
 -19   7  10       57.82       24.63     27.91 o 
 -17   7  10        5.32       30.27     26.03 o 
 -15   7  10        4.22       -1.06     23.54 o 
 -13   7  10      182.35      175.96     70.92 o 
 -11   7  10       11.62      -12.55     21.50 o 
  -9   7  10      635.82      694.03     43.74 o 
  -7   7  10      481.77      586.12     50.93 o 
  -5   7  10     2551.86     2722.48     78.82 o 
  -3   7  10      232.83      240.90     27.28 o 
  -1   7  10     1132.00     1017.66     50.72 o 
   1   7  10       55.87       19.69     34.64 o 
   3   7  10     1135.74     1005.68    112.65 o 
   5   7  10      703.11      763.40     52.70 o 
   7   7  10       83.49       74.02     37.53 o 
   9   7  10        7.42      -32.66     34.55 o 
  11   7  10        0.02      -13.19     36.78 o 
 -22   8  10      103.32       59.33     34.03 o 
 -20   8  10       56.75       48.57     33.60 o 
 -18   8  10       31.13       45.71     34.20 o 
 -16   8  10      231.04      332.22     41.72 o 
 -14   8  10      351.57      275.25     38.91 o 
 -12   8  10      168.01      117.58     31.33 o 
 -10   8  10      264.44      240.58     35.08 o 
  -8   8  10        9.06        1.15     25.49 o 
  -6   8  10       81.68      115.19     30.23 o 
  -4   8  10     1305.98     1213.01     55.52 o 
  -2   8  10      605.41      636.21     46.36 o 
   0   8  10       37.53      -21.18     28.83 o 
   2   8  10      893.06      877.70    101.93 o 
   4   8  10      386.35      378.41     44.89 o 
   6   8  10       67.08       46.28     37.44 o 
   8   8  10       30.96      -51.44     51.44 o 
  10   8  10       56.92      -40.89     40.89 o 
 -19   9  10        8.79       -2.73     31.52 o 
 -17   9  10       14.55        3.42     31.19 o 
 -15   9  10       28.11       -7.12     28.71 o 
 -13   9  10      226.98      210.77     37.79 o 
 -11   9  10        4.95        4.45     41.70 o 
  -9   9  10      220.09      264.30     41.04 o 
  -7   9  10        3.36      -35.83     35.83 o 
  -5   9  10       43.95        6.65     28.80 o 
  -3   9  10        3.85      -31.82     36.50 o 
  -1   9  10      311.54      405.99     59.18 o 
   1   9  10        5.22      -30.63     30.63 o 
   3   9  10        7.47      -31.39     31.39 o 
   5   9  10      186.18      116.98     40.53 o 
   7   9  10       89.36       96.58     41.21 o 
 -16  10  10        8.72      -20.62     31.43 o 
 -14  10  10       89.78       68.84     34.76 o 
 -12  10  10       80.87       57.24     33.75 o 
 -10  10  10       55.38       39.44     32.15 o 
  -8  10  10      306.95      282.69     40.54 o 
  -6  10  10       10.27      -10.84     30.38 o 
  -4  10  10      324.75      417.84     95.46 o 
  -2  10  10        1.41       25.02     32.64 o 
   0  10  10       56.03      -22.82     60.59 o 
   2  10  10      169.13      152.01     57.24 o 
   4  10  10       27.61      -30.32     35.68 o 
 -11  11  10        1.47      -28.19     32.75 o 
  -9  11  10       34.63       71.76     46.09 o 
  -7  11  10       16.47       23.28     56.05 o 
  -5  11  10      381.86      441.80     47.26 o 
  -3  11  10       23.82        7.99     32.96 o 
  -1  11  10       42.98       24.11     59.99 o 
 -29   1  11       87.89      186.15     55.31 o 
 -27   1  11       44.62       69.80     33.22 o 
 -25   1  11       22.92       22.86     22.67 o 
 -23   1  11       66.09       32.94     16.43 o 
 -21   1  11      443.71      528.56     26.73 o 
 -19   1  11      783.21      813.01     28.01 o 
 -17   1  11     1597.54     1381.77     33.16 o 
 -15   1  11      240.22      235.58     15.87 o 
 -13   1  11       13.23        6.47      9.87 o 
 -11   1  11        1.25       -7.16      7.16 o 
  -9   1  11      375.76      338.85     14.96 o 
  -7   1  11     1582.81     1542.94     26.68 o 
  -5   1  11     7891.31     8026.86     83.71 o 
  -3   1  11     4418.08     4465.52     57.50 o 
  -1   1  11       87.93       80.96     11.79 o 
   1   1  11     1428.84     1408.07     26.65 o 
   3   1  11      809.88      949.04     25.50 o 
   5   1  11       70.00       66.58     18.91 o 
   7   1  11        0.94      -13.06     20.62 o 
   9   1  11       78.70       65.91     28.00 o 
  11   1  11      429.09      471.47     41.09 o 
  13   1  11       22.99       24.95     31.94 o 
  15   1  11       10.09      -37.62     42.00 o 
 -28   2  11        0.00      -10.41     43.26 o 
 -26   2  11        5.21       51.10     31.51 o 
 -24   2  11      156.08      203.24     36.19 o 
 -22   2  11      270.87      252.57     39.48 o 
 -20   2  11       45.80       24.79     24.47 o 
 -18   2  11      354.25      329.57     25.36 o 
 -16   2  11       31.50       45.79     15.14 o 
 -14   2  11        3.15       -6.76     17.15 o 
 -12   2  11      708.11      656.03     26.43 o 
 -10   2  11      730.20      754.01     28.96 o 
  -8   2  11      786.79      823.83     27.26 o 
  -6   2  11        7.25      -11.65     11.65 o 
  -4   2  11     2895.87     3145.80     39.61 o 
  -2   2  11       75.73       85.21      9.65 o 
   0   2  11     1561.26     1615.34     31.10 o 
   2   2  11        2.14       -9.93      9.93 o 
   4   2  11       34.87       30.86     13.98 o 
   6   2  11       34.17        2.82     27.23 o 
   8   2  11      147.09      140.93     30.12 o 
  10   2  11        6.25      -16.00     27.63 o 
  12   2  11        4.24      -28.32     28.32 o 
  14   2  11       45.69        8.50     38.06 o 
 -27   3  11      193.38      210.00     41.94 o 
 -25   3  11        4.84      -22.90     29.04 o 
 -23   3  11     1043.35     1087.86     55.04 o 
 -21   3  11      250.31      349.71     37.65 o 
 -19   3  11       49.97       72.98     20.00 o 
 -17   3  11      195.00      177.78     21.81 o 
 -15   3  11      793.59      742.84     30.81 o 
 -13   3  11        3.35      -11.53     11.53 o 
 -11   3  11     1281.08     1268.51     41.51 o 
  -9   3  11       66.84       95.26     14.89 o 
  -7   3  11     2357.79     2380.65     51.13 o 
  -5   3  11      587.28      634.31     22.68 o 
  -3   3  11      508.31      451.88     20.46 o 
  -1   3  11     1232.08     1142.11     34.97 o 
   1   3  11     1544.49     1634.84     42.85 o 
   3   3  11       18.79        1.90     20.16 o 
   5   3  11        0.04      -20.29     20.29 o 
   7   3  11       51.78       12.00     46.74 o 
   9   3  11      431.37      455.54     39.11 o 
  11   3  11      663.11      759.77     48.34 o 
  13   3  11        0.15      -23.56     30.85 o 
 -28   4  11       39.39       31.97     35.82 o 
 -26   4  11       13.56       17.38     29.73 o 
 -24   4  11        1.29       35.18     28.09 o 
 -22   4  11       26.95       11.27     25.99 o 
 -20   4  11      963.72      979.59     51.80 o 
 -18   4  11     1582.25     1621.06     88.77 o 
 -16   4  11       83.13       73.92     19.12 o 
 -14   4  11      469.40      572.79     30.03 o 
 -12   4  11      438.96      421.81     26.11 o 
 -10   4  11      683.22      669.02     28.80 o 
  -8   4  11     1933.40     1811.43     45.56 o 
  -6   4  11     1509.94     1494.27     40.88 o 
  -4   4  11      860.53      814.45     27.36 o 
  -2   4  11     2601.30     2484.78     47.81 o 
   0   4  11      162.51      151.42     20.16 o 
   2   4  11      811.13      792.99     45.76 o 
   4   4  11       40.72      -29.93     29.93 o 
   6   4  11      378.22      245.51     41.32 o 
   8   4  11       31.48        3.53     33.26 o 
  10   4  11      223.34      189.98    110.40 o 
  12   4  11      140.71       48.64     39.83 o 
  14   4  11       23.00      -40.69     40.69 o 
 -27   5  11      114.56      113.27     38.63 o 
 -25   5  11      129.03      130.85     34.78 o 
 -23   5  11       27.16       11.14     64.30 o 
 -21   5  11      291.82      300.56     40.40 o 
 -19   5  11      906.23      885.56     52.42 o 
 -17   5  11      348.25      305.94     27.60 o 
 -15   5  11      105.82       73.62     19.38 o 
 -13   5  11      629.59      664.05     31.66 o 
 -11   5  11       77.15      129.73     19.74 o 
  -9   5  11        5.31       -9.16     14.53 o 
  -7   5  11       34.49        9.84     18.65 o 
  -5   5  11     3225.64     3461.27     70.56 o 
  -3   5  11     2699.88     2852.80     62.41 o 
  -1   5  11      121.10      170.18     22.57 o 
   1   5  11      950.49     1019.37     52.68 o 
   3   5  11     3284.11     3143.52     96.33 o 
   5   5  11      530.48      592.87     48.15 o 
   7   5  11      139.39      104.25     56.28 o 
   9   5  11       99.90       47.74     36.52 o 
  11   5  11        3.74      -20.10     53.52 o 
  13   5  11        5.34      -38.41     38.41 o 
 -26   6  11       16.70      -14.00     51.22 o 
 -24   6  11       14.14       -6.02     35.98 o 
 -22   6  11      320.41      348.49     44.54 o 
 -20   6  11      334.94      392.09     43.70 o 
 -18   6  11       35.83       42.53     27.17 o 
 -16   6  11      316.41      342.32     30.99 o 
 -14   6  11        7.60      -11.84     16.89 o 
 -12   6  11      555.31      557.64     49.44 o 
 -10   6  11     1031.00     1039.19     39.38 o 
  -8   6  11      114.22       68.76     19.73 o 
  -6   6  11      477.47      498.82     38.50 o 
  -4   6  11     3315.37     3291.32     70.93 o 
  -2   6  11      937.67      897.75     58.32 o 
   0   6  11      871.18      846.63     47.74 o 
   2   6  11      515.49      597.08     47.61 o 
   4   6  11      561.72      516.79    141.33 o 
   6   6  11      364.20      384.42     46.62 o 
   8   6  11        8.68       -4.76     45.42 o 
  10   6  11       58.15      -68.94     70.03 o 
  12   6  11       20.68       12.23     42.36 o 
 -23   7  11       48.42       39.26     37.32 o 
 -21   7  11       69.40       27.49     30.81 o 
 -19   7  11       13.27        1.46     26.49 o 
 -17   7  11       21.57       -2.34     25.79 o 
 -15   7  11       77.28       73.82     23.60 o 
 -13   7  11      321.60      358.92     38.44 o 
 -11   7  11      124.73       94.97     29.43 o 
  -9   7  11       35.22      -15.54     22.86 o 
  -7   7  11       53.71       24.24     45.42 o 
  -5   7  11      453.88      563.31     43.27 o 
  -3   7  11       24.63      -17.76     24.76 o 
  -1   7  11       71.54       85.98     31.22 o 
   1   7  11     1208.39     1166.76     56.81 o 
   3   7  11       16.00      -15.06     30.22 o 
   5   7  11      132.51      107.80     43.12 o 
   7   7  11      114.08       55.44     38.74 o 
   9   7  11       73.04      -38.57     38.57 o 
 -22   8  11       57.32       23.11     77.68 o 
 -20   8  11        5.30      -17.91     27.79 o 
 -18   8  11        0.56      -22.00     26.81 o 
 -16   8  11      136.16       89.39     35.01 o 
 -14   8  11        8.55       -6.02     25.57 o 
 -12   8  11      320.78      294.49     39.02 o 
 -10   8  11        0.15      -11.99     25.21 o 
  -8   8  11      231.34      226.01     34.94 o 
  -6   8  11      302.90      400.31     72.41 o 
  -4   8  11      131.40      144.03     26.60 o 
  -2   8  11       13.25        8.16     28.66 o 
   0   8  11        2.00      -29.11     29.86 o 
   2   8  11      206.81      181.96     38.45 o 
   4   8  11      863.55      859.73     55.59 o 
   6   8  11      260.08      242.86     45.48 o 
   8   8  11       23.78      -16.17     37.81 o 
 -19   9  11       23.43        1.96     53.37 o 
 -17   9  11      111.20       71.63     34.94 o 
 -15   9  11        5.37      -24.65     28.15 o 
 -13   9  11       30.39       -5.57     26.65 o 
 -11   9  11      313.58      252.51     57.76 o 
  -9   9  11      208.46      200.32     36.01 o 
  -7   9  11       66.15       28.33     32.78 o 
  -5   9  11      149.39      195.57     36.78 o 
  -3   9  11      204.72      214.99     39.20 o 
  -1   9  11       26.74      -25.70     30.49 o 
   1   9  11       95.50       27.68     49.96 o 
   3   9  11        5.16       -4.14     34.54 o 
   5   9  11      205.87      209.50     45.94 o 
 -16  10  11        0.08      -40.29     40.29 o 
 -14  10  11        3.03      -30.50     30.50 o 
 -12  10  11      237.17      179.45     44.38 o 
 -10  10  11      688.34      695.80     49.74 o 
  -8  10  11      169.18      173.29     58.80 o 
  -6  10  11       64.56       46.98     47.28 o 
  -4  10  11       31.67      -14.18     30.66 o 
  -2  10  11       31.29       27.62     55.23 o 
   0  10  11       86.64       15.40     36.09 o 
   2  10  11       15.35      -13.84     35.54 o 
  -9  11  11       54.28       31.98    111.36 o 
  -7  11  11      185.23      284.57     62.15 o 
  -5  11  11       27.96       49.41     35.06 o 
 -28   0  12       12.77       41.93     44.45 o 
 -26   0  12      332.95      381.67     58.14 o 
 -24   0  12        0.24      -23.60     23.60 o 
 -22   0  12     2708.78     2388.32     72.11 o 
 -20   0  12        0.62        8.72     18.54 o 
 -18   0  12     1560.46     1523.92     51.76 o 
 -16   0  12      288.46      306.41     25.58 o 
 -14   0  12      148.89      155.09     18.83 o 
 -12   0  12     1205.44     1289.15     44.47 o 
 -10   0  12      268.71      183.24     20.07 o 
  -8   0  12      298.63      260.82     15.80 o 
  -6   0  12      265.03      289.03     17.07 o 
  -4   0  12     7550.84     7097.18    134.07 o 
  -2   0  12     2158.42     2138.50     45.90 o 
   0   0  12     4555.93     4622.68    237.66 o 
   2   0  12      543.78      591.15     29.40 o 
   4   0  12     2839.19     2981.72     98.49 o 
   6   0  12     3095.71     3028.13    103.99 o 
   8   0  12     1196.45     1206.63     59.73 o 
  10   0  12      416.35      387.01     47.78 o 
  12   0  12      188.07      179.76     65.87 o 
  14   0  12      753.80      785.85     94.87 o 
 -29   1  12        8.19       27.21     44.75 o 
 -27   1  12      298.03      320.86     59.62 o 
 -25   1  12       36.76       29.86     26.70 o 
 -23   1  12        6.94       37.70     20.97 o 
 -21   1  12      351.37      301.21     22.46 o 
 -19   1  12        4.41        0.16     12.20 o 
 -17   1  12     2031.47     1917.38     49.53 o 
 -15   1  12      125.39      110.20     13.01 o 
 -13   1  12      151.49      166.35     13.27 o 
 -11   1  12     3680.30     3687.54     55.59 o 
  -9   1  12     1269.47     1256.36     22.77 o 
  -7   1  12        5.87       -7.45      7.45 o 
  -5   1  12     2878.43     2990.84     38.64 o 
  -3   1  12     2023.79     2274.01     36.51 o 
  -1   1  12     2824.64     2770.16     39.11 o 
   1   1  12      609.74      614.54     19.88 o 
   3   1  12      772.57      761.62     28.97 o 
   5   1  12      112.04       76.01     21.75 o 
   7   1  12        0.09      -20.48     20.48 o 
   9   1  12      147.34      176.19     39.70 o 
  11   1  12      140.05      131.43     34.24 o 
  13   1  12       15.35      -15.39     33.06 o 
 -28   2  12      269.40      432.67     67.95 o 
 -26   2  12      278.99      334.67     42.45 o 
 -24   2  12      166.38      253.14     38.14 o 
 -22   2  12        7.48      -13.32     18.18 o 
 -20   2  12      221.27      211.82     24.67 o 
 -18   2  12      418.06      440.75     28.47 o 
 -16   2  12        0.00      -12.55     12.55 o 
 -14   2  12      120.57      136.21     17.79 o 
 -12   2  12      850.63      837.56     29.58 o 
 -10   2  12      229.09      315.31     20.59 o 
  -8   2  12      373.65      421.00     23.75 o 
  -6   2  12      726.70      723.14     19.60 o 
  -4   2  12      405.85      482.77     17.95 o 
  -2   2  12       60.26       57.61      9.84 o 
   0   2  12       94.32       78.30     12.80 o 
   2   2  12        0.15       -8.19     11.95 o 
   4   2  12     1307.13     1240.53     50.90 o 
   6   2  12      285.64      287.14     31.89 o 
   8   2  12      778.92      762.73     42.58 o 
  10   2  12      361.70      451.71     41.35 o 
  12   2  12       51.67       29.84     33.47 o 
  14   2  12       21.09       35.82     36.40 o 
 -27   3  12       23.06       12.21     32.47 o 
 -25   3  12       56.71       25.66     28.68 o 
 -23   3  12       58.45       68.95     29.04 o 
 -21   3  12        5.97      -19.06     19.51 o 
 -19   3  12      226.26      235.11     31.62 o 
 -17   3  12     2000.07     1994.13     52.02 o 
 -15   3  12     3065.64     2937.00     63.39 o 
 -13   3  12     5368.06     5435.67     95.72 o 
 -11   3  12      377.38      424.11     30.87 o 
  -9   3  12        1.25       -7.76     12.17 o 
  -7   3  12      709.30      810.09     29.78 o 
  -5   3  12     2832.62     2927.08     51.63 o 
  -3   3  12      409.46      443.98     21.95 o 
  -1   3  12        8.52      -13.54     13.54 o 
   1   3  12       45.33       25.82     23.23 o 
   3   3  12       52.81       65.93     31.97 o 
   5   3  12       12.43      -33.15     33.15 o 
   7   3  12       71.50       48.76     35.74 o 
   9   3  12      250.19      272.88     35.91 o 
  11   3  12       52.94       40.76     41.81 o 
  13   3  12       43.73       13.69     52.71 o 
 -28   4  12       36.10       38.45     39.92 o 
 -26   4  12       31.55       24.14     31.49 o 
 -24   4  12       11.44      -22.65     25.76 o 
 -22   4  12       66.67       21.02     25.37 o 
 -20   4  12      396.00      409.10     30.92 o 
 -18   4  12      889.74      765.39     35.63 o 
 -16   4  12     3266.54     3199.98     70.05 o 
 -14   4  12       81.56       57.30     17.51 o 
 -12   4  12      466.49      554.55     28.78 o 
 -10   4  12      604.48      597.61     28.66 o 
  -8   4  12      308.67      424.61     27.26 o 
  -6   4  12        0.50       -5.29     12.09 o 
  -4   4  12     1522.75     1495.48     36.76 o 
  -2   4  12     2819.28     2736.61     52.14 o 
   0   4  12      873.97      884.28     60.52 o 
   2   4  12        4.80      -17.65     28.00 o 
   4   4  12     3078.57     3049.54     89.87 o 
   6   4  12      725.91      723.65     53.97 o 
   8   4  12       79.76       56.29     39.50 o 
  10   4  12      409.52      394.08     51.45 o 
  12   4  12        9.13       -7.93     46.98 o 
 -27   5  12      242.38      170.94     60.74 o 
 -25   5  12       42.64       30.38     30.36 o 
 -23   5  12       44.36       23.26     30.14 o 
 -21   5  12      197.17      140.76     33.33 o 
 -19   5  12      159.89      140.85     23.64 o 
 -17   5  12     4885.73     4794.34     94.53 o 
 -15   5  12      762.83      725.00     35.04 o 
 -13   5  12      153.58      250.21     25.01 o 
 -11   5  12      933.63      885.65     35.41 o 
  -9   5  12     1264.53     1351.66     42.58 o 
  -7   5  12      586.16      604.62     32.44 o 
  -5   5  12      431.85      462.70     25.64 o 
  -3   5  12      271.54      314.69     35.80 o 
  -1   5  12     3567.48     3405.15     91.21 o 
   1   5  12       20.11       24.50     32.93 o 
   3   5  12     2199.13     2214.27     76.86 o 
   5   5  12      146.76       80.18     36.20 o 
   7   5  12       58.88      -28.23     44.38 o 
   9   5  12      555.76      581.28     56.34 o 
  11   5  12       16.96      -25.96     38.28 o 
 -26   6  12      269.03      286.20     66.68 o 
 -24   6  12       41.89      -19.38     28.47 o 
 -22   6  12      548.01      607.93     73.23 o 
 -20   6  12      861.22      846.19     53.53 o 
 -18   6  12      582.83      626.69     36.75 o 
 -16   6  12      345.68      391.90     31.77 o 
 -14   6  12      347.77      430.93     39.26 o 
 -12   6  12       12.07      -13.11     18.23 o 
 -10   6  12        2.03      -16.93     16.93 o 
  -8   6  12       71.35       48.25     20.96 o 
  -6   6  12       61.53       48.83     27.28 o 
  -4   6  12        7.99        7.07     20.37 o 
  -2   6  12      926.42      865.87     49.31 o 
   0   6  12     1271.60     1148.51     55.25 o 
   2   6  12      651.38      624.57     52.79 o 
   4   6  12      656.88      700.99     55.00 o 
   6   6  12       47.16        1.06     33.69 o 
   8   6  12       15.39      -21.70     34.68 o 
  10   6  12       97.11       22.17     73.15 o 
 -23   7  12      409.56      377.25     48.93 o 
 -21   7  12       59.29       68.72     32.87 o 
 -19   7  12       54.35       61.53     31.95 o 
 -17   7  12        3.20      -13.46     20.51 o 
 -15   7  12       10.16       -6.53     20.46 o 
 -13   7  12      311.96      318.03     30.89 o 
 -11   7  12       34.30        6.37     24.89 o 
  -9   7  12      392.89      447.39     40.87 o 
  -7   7  12      205.17      176.70     33.28 o 
  -5   7  12      877.13      864.40     39.54 o 
  -3   7  12      155.86      143.89     43.12 o 
  -1   7  12      809.17      731.30     58.44 o 
   1   7  12     1649.63     1653.94     67.14 o 
   3   7  12       33.43      -41.85     41.85 o 
   5   7  12       35.51        4.70     39.70 o 
   7   7  12      133.84      153.33     43.43 o 
   9   7  12       38.45      -25.50     38.97 o 
 -22   8  12        7.54      -22.35     30.45 o 
 -20   8  12      118.15       96.53     36.25 o 
 -18   8  12      244.99      257.46    115.82 o 
 -16   8  12       30.02       -4.09     26.21 o 
 -14   8  12       62.98       35.23     29.08 o 
 -12   8  12       15.19       -0.21     26.29 o 
 -10   8  12      101.31       30.44     27.87 o 
  -8   8  12     1254.08     1256.83     58.95 o 
  -6   8  12       18.89      -15.34     27.59 o 
  -4   8  12       11.92        1.06     29.02 o 
  -2   8  12       87.01       40.80     32.85 o 
   0   8  12        2.56       -7.82     30.58 o 
   2   8  12      343.04      443.92     49.29 o 
   4   8  12        6.03      -34.22     34.22 o 
   6   8  12       64.92       46.69     40.98 o 
 -19   9  12       41.90      -28.11     66.76 o 
 -17   9  12       54.91       20.44     32.23 o 
 -15   9  12        3.27      -22.56     27.13 o 
 -13   9  12        0.56      -40.59     40.59 o 
 -11   9  12      107.54       25.24     30.57 o 
  -9   9  12       21.86       48.65     30.91 o 
  -7   9  12       31.65       30.29     70.40 o 
  -5   9  12       12.67      -24.90     29.53 o 
  -3   9  12       29.71       16.77     33.22 o 
  -1   9  12       44.39       -9.62     33.19 o 
   1   9  12       27.92      -33.53     33.53 o 
   3   9  12       18.33        7.39     36.22 o 
 -16  10  12       13.59      -28.86     28.86 o 
 -14  10  12       53.26        1.51     32.98 o 
 -12  10  12       54.18       -8.97     31.69 o 
 -10  10  12        1.21      -11.51     52.11 o 
  -8  10  12       81.25       82.02     35.84 o 
  -6  10  12       74.45       47.59     35.17 o 
  -4  10  12      106.37       94.57     40.96 o 
  -2  10  12      238.04      272.34    102.14 o 
   0  10  12       44.99      -11.41     35.70 o 
 -29   1  13       48.35       68.39     48.77 o 
 -27   1  13       17.29      100.21     44.45 o 
 -25   1  13        5.44       -1.27     26.25 o 
 -23   1  13     1041.52      848.29     51.89 o 
 -21   1  13     2861.48     2656.02     62.86 o 
 -19   1  13      197.15      125.91     19.91 o 
 -17   1  13       17.77       15.14     15.53 o 
 -15   1  13     2989.81     2866.88     68.10 o 
 -13   1  13     5099.71     5039.88     87.96 o 
 -11   1  13     1392.98     1522.10     48.90 o 
  -9   1  13      361.28      349.72     16.91 o 
  -7   1  13       19.74       23.19      8.92 o 
  -5   1  13      233.45      274.96     13.26 o 
  -3   1  13      447.85      443.72     16.21 o 
  -1   1  13      787.19      838.74     21.74 o 
   1   1  13      358.00      428.15     19.58 o 
   3   1  13      401.64      421.59     25.95 o 
   5   1  13      144.33      139.87     24.35 o 
   7   1  13      129.07      115.54     28.67 o 
   9   1  13      443.40      436.72     40.46 o 
  11   1  13        6.47       22.30     31.90 o 
  13   1  13      202.37      179.15     40.44 o 
 -28   2  13        1.90       53.37     41.48 o 
 -26   2  13       26.82       14.78     28.89 o 
 -24   2  13      349.14      303.46     38.76 o 
 -22   2  13      778.20      790.07     38.11 o 
 -20   2  13        6.18       -5.44     16.69 o 
 -18   2  13     1077.43     1106.12     38.90 o 
 -16   2  13       43.87       73.85     17.84 o 
 -14   2  13      200.11      189.22     20.38 o 
 -12   2  13        7.10        2.77     13.28 o 
 -10   2  13      317.70      373.49     22.43 o 
  -8   2  13      553.87      576.99     26.75 o 
  -6   2  13      474.78      512.14     21.14 o 
  -4   2  13        2.83       -9.54      9.54 o 
  -2   2  13      498.83      550.17     21.50 o 
   0   2  13      163.30      163.33     18.51 o 
   2   2  13        1.58      -19.94     19.94 o 
   4   2  13       30.63        2.87     20.12 o 
   6   2  13        0.08       14.01     25.41 o 
   8   2  13        0.57       -7.45     30.80 o 
  10   2  13       28.53       -5.12     30.11 o 
  12   2  13      290.19      234.76     40.90 o 
 -27   3  13       51.49       51.09     32.80 o 
 -25   3  13       88.90       40.68     30.17 o 
 -23   3  13       20.09       39.24     33.97 o 
 -21   3  13       91.08       89.30     22.65 o 
 -19   3  13     1734.28     1618.33     50.26 o 
 -17   3  13     1646.90     1570.57     47.42 o 
 -15   3  13      183.99      184.72     22.18 o 
 -13   3  13        0.19      -13.73     13.73 o 
 -11   3  13      824.05      906.83     36.98 o 
  -9   3  13      768.80      700.43     29.01 o 
  -7   3  13      649.47      633.49     24.59 o 
  -5   3  13      161.15      143.28     16.43 o 
  -3   3  13        0.02        5.17     13.22 o 
  -1   3  13      383.33      447.52     24.60 o 
   1   3  13       96.69       66.67     29.94 o 
   3   3  13     1600.80     1576.80     93.18 o 
   5   3  13     1351.79     1271.53     62.09 o 
   7   3  13        4.19       34.03     36.17 o 
   9   3  13       77.22       21.83     39.47 o 
  11   3  13       22.40       10.86     42.08 o 
 -28   4  13       68.55       53.98     37.23 o 
 -26   4  13        0.04      -11.20     29.44 o 
 -24   4  13       91.11       15.31     29.59 o 
 -22   4  13      428.37      389.20     41.41 o 
 -20   4  13        2.42      -16.39     16.39 o 
 -18   4  13      356.47      377.56     44.53 o 
 -16   4  13       13.55       -0.68     17.44 o 
 -14   4  13      152.63      121.64     20.99 o 
 -12   4  13      819.69      813.64     33.94 o 
 -10   4  13     2277.88     2246.13     65.03 o 
  -8   4  13       22.86       -3.46     17.67 o 
  -6   4  13     1298.33     1252.03     34.20 o 
  -4   4  13      123.03      135.59     18.06 o 
  -2   4  13      479.23      484.92     26.30 o 
   0   4  13       12.72      -19.12     25.59 o 
   2   4  13     1884.02     1954.68    121.74 o 
   4   4  13      602.80      656.33     95.16 o 
   6   4  13        6.83      -22.89     33.70 o 
   8   4  13       56.08       53.23     40.75 o 
  10   4  13       39.98       19.33     41.83 o 
 -27   5  13      103.93       46.83     36.88 o 
 -25   5  13        6.38      -31.00     31.00 o 
 -23   5  13        4.05        0.90     26.39 o 
 -21   5  13      824.08      841.03     50.73 o 
 -19   5  13       60.99       57.98     21.93 o 
 -17   5  13      793.92      600.56     34.97 o 
 -15   5  13       32.81       31.29     19.73 o 
 -13   5  13     1930.49     2125.10     56.08 o 
 -11   5  13      101.26      138.21     21.90 o 
  -9   5  13        9.10       -1.83     20.05 o 
  -7   5  13       73.56       87.96     21.46 o 
  -5   5  13     2761.96     2604.56     53.58 o 
  -3   5  13     1190.14     1076.76     40.14 o 
  -1   5  13      109.51       74.04     31.15 o 
   1   5  13      502.91      614.06     48.75 o 
   3   5  13      267.71      283.53     43.29 o 
   5   5  13      677.05      704.75     56.36 o 
   7   5  13        0.03       14.76     38.17 o 
   9   5  13       18.88        5.34     38.75 o 
 -26   6  13      149.78      204.88     79.25 o 
 -24   6  13       66.60       63.37     33.68 o 
 -22   6  13        1.66      -25.15     34.57 o 
 -20   6  13      306.57      355.85     75.83 o 
 -18   6  13     1766.85     1672.88     54.04 o 
 -16   6  13     1114.97     1106.32     44.40 o 
 -14   6  13     1126.61     1038.36     54.10 o 
 -12   6  13      212.80      191.18     27.40 o 
 -10   6  13      129.01      157.08     25.60 o 
  -8   6  13      545.80      611.71     36.21 o 
  -6   6  13     1672.84     1819.26     54.87 o 
  -4   6  13      413.82      493.83     39.38 o 
  -2   6  13       42.96       40.43     30.65 o 
   0   6  13       39.08        8.50     31.03 o 
   2   6  13      628.77      639.99     52.14 o 
   4   6  13      956.87     1031.99    101.86 o 
   6   6  13       14.05      -30.17     33.95 o 
   8   6  13       36.83       18.84     38.23 o 
 -23   7  13        1.34        7.54     30.94 o 
 -21   7  13        2.96      -25.98     25.98 o 
 -19   7  13      656.65      613.62     48.40 o 
 -17   7  13      990.02     1002.54     61.45 o 
 -15   7  13        2.02      -19.69     19.69 o 
 -13   7  13      493.00      472.76     35.49 o 
 -11   7  13      149.36      154.01     32.66 o 
  -9   7  13      737.42      747.45     46.39 o 
  -7   7  13      289.02      288.27     38.66 o 
  -5   7  13       43.57       36.85     24.09 o 
  -3   7  13      801.06      813.46     50.49 o 
  -1   7  13       52.77      -24.95     29.33 o 
   1   7  13      117.40       22.63     34.04 o 
   3   7  13       71.74       19.44     71.29 o 
   5   7  13        8.88      -26.12     35.82 o 
   7   7  13        0.01      -27.67     38.87 o 
 -22   8  13        0.31       -6.44     31.82 o 
 -20   8  13       16.14        4.50     31.00 o 
 -18   8  13       63.07       21.56     31.48 o 
 -16   8  13      275.07      268.54     47.73 o 
 -14   8  13      126.92      116.14     33.45 o 
 -12   8  13      122.44       84.33     32.35 o 
 -10   8  13        0.09      -24.10     40.44 o 
  -8   8  13      418.98      438.48     44.81 o 
  -6   8  13      585.24      656.10     40.87 o 
  -4   8  13      837.46      818.56     51.50 o 
  -2   8  13      242.98      254.96     40.43 o 
   0   8  13       77.44       41.15     34.61 o 
   2   8  13      233.70      248.64     66.01 o 
   4   8  13       17.88      -15.39     37.44 o 
 -19   9  13        8.12       -2.80     31.42 o 
 -17   9  13        3.73      -35.02     37.76 o 
 -15   9  13        9.17       10.83     31.09 o 
 -13   9  13      301.61      285.10     54.12 o 
 -11   9  13       95.30      105.58     34.94 o 
  -9   9  13        1.09      -11.17     30.62 o 
  -7   9  13        0.04       -7.40     25.19 o 
  -5   9  13       14.52      -29.80     31.24 o 
  -3   9  13        4.88      -32.93     32.93 o 
  -1   9  13       78.05       54.38     37.32 o 
   1   9  13      121.90       43.10     38.07 o 
   3   9  13      286.52      251.82     49.47 o 
 -14  10  13      140.81      113.00     58.73 o 
 -12  10  13      118.62      131.07     44.46 o 
 -10  10  13        7.11      -31.62     31.62 o 
  -8  10  13       17.34       41.48     50.10 o 
  -6  10  13        0.26      -17.30     34.53 o 
  -4  10  13       29.16      -12.09     34.80 o 
  -2  10  13       48.89      -35.40     35.40 o 
 -26   0  14      296.74      166.97     52.78 o 
 -24   0  14       64.03       45.94     43.41 o 
 -22   0  14      452.83      569.48     65.13 o 
 -20   0  14     4478.01     4099.32    147.92 o 
 -18   0  14      175.67      296.92     46.69 o 
 -16   0  14     2724.49     2558.89    105.18 o 
 -14   0  14      295.96      377.96     48.62 o 
 -12   0  14      259.76      282.95     40.89 o 
 -10   0  14       42.52       50.63     17.08 o 
  -8   0  14     2113.33     2252.56     46.60 o 
  -6   0  14       77.92       66.59     15.39 o 
  -4   0  14      908.89      834.08     71.90 o 
  -2   0  14      692.78      637.07     28.54 o 
   0   0  14        9.31       -3.76     16.51 o 
   2   0  14      988.40      976.31     86.85 o 
   4   0  14       54.26       -2.18     30.26 o 
   6   0  14      642.48      578.42     51.00 o 
   8   0  14     1028.58     1054.49     62.27 o 
  10   0  14      110.66       48.60     44.01 o 
  12   0  14       86.10      196.85     71.81 o 
 -27   1  14       31.20       47.58     50.10 o 
 -25   1  14        0.00       -1.18     20.79 o 
 -23   1  14      557.15      567.51     35.35 o 
 -21   1  14      289.69      325.33     28.56 o 
 -19   1  14       75.39      111.99     20.66 o 
 -17   1  14       46.51       57.60     17.45 o 
 -15   1  14     2284.37     2446.54     55.63 o 
 -13   1  14     2277.46     2268.88     52.15 o 
 -11   1  14       66.65       59.99     20.71 o 
  -9   1  14      587.82      655.97     26.99 o 
  -7   1  14      945.42      977.53     23.86 o 
  -5   1  14      136.36      139.01     13.48 o 
  -3   1  14      137.75      176.04     15.10 o 
  -1   1  14       18.67      -11.73     11.73 o 
   1   1  14     2855.35     2730.45     47.79 o 
   3   1  14       40.30       33.66     18.57 o 
   5   1  14      112.43      119.97     24.88 o 
   7   1  14      356.33      376.60     33.27 o 
   9   1  14       27.14       11.80     31.87 o 
  11   1  14        2.89       -0.36     43.51 o 
 -28   2  14      310.54      246.69     41.06 o 
 -26   2  14        1.29      -12.38     25.97 o 
 -24   2  14      110.85       86.04     25.36 o 
 -22   2  14      667.89      654.99     36.29 o 
 -20   2  14       79.88       75.67     22.20 o 
 -18   2  14      460.89      473.14     29.26 o 
 -16   2  14       80.39       70.02     17.59 o 
 -14   2  14      264.94      327.34     24.53 o 
 -12   2  14       62.96       45.36     30.24 o 
 -10   2  14      192.07      209.35     32.70 o 
  -8   2  14      563.95      658.42     30.98 o 
  -6   2  14       22.05       12.45     13.86 o 
  -4   2  14      304.21      359.61     21.28 o 
  -2   2  14      113.86      107.93     15.12 o 
   0   2  14     2885.57     2910.71     65.82 o 
   2   2  14      534.26      490.50     34.03 o 
   4   2  14      115.17       69.93     35.86 o 
   6   2  14       40.49       44.43     35.51 o 
   8   2  14      367.32      300.94     62.08 o 
  10   2  14        1.72       -9.53     40.19 o 
 -27   3  14       38.46       65.31     33.80 o 
 -25   3  14       13.28       -2.61     28.55 o 
 -23   3  14      231.65      248.58     41.59 o 
 -21   3  14      450.37      441.79     33.47 o 
 -19   3  14       54.44       56.52     21.27 o 
 -17   3  14      100.80      117.80     23.95 o 
 -15   3  14     2363.40     2296.37     68.09 o 
 -13   3  14       66.57       69.76     18.63 o 
 -11   3  14      159.74      132.92     19.71 o 
  -9   3  14        2.08      -13.84     13.84 o 
  -7   3  14      473.85      504.51     24.44 o 
  -5   3  14        0.07       -8.32     13.63 o 
  -3   3  14     1555.91     1520.54     39.14 o 
  -1   3  14     2372.42     2543.88     62.12 o 
   1   3  14      991.70      980.50     52.00 o 
   3   3  14      990.43     1037.59     55.79 o 
   5   3  14       42.65        4.73     34.06 o 
   7   3  14      147.43      105.38     55.09 o 
   9   3  14       71.54       55.98     43.37 o 
  11   3  14       11.58      -10.94     46.05 o 
 -28   4  14      102.52      127.34     39.44 o 
 -26   4  14      204.68      178.78     39.61 o 
 -24   4  14       23.94       -2.10     26.44 o 
 -22   4  14       34.73       49.75     22.62 o 
 -20   4  14      363.16      351.28     31.09 o 
 -18   4  14        0.09       14.52     23.77 o 
 -16   4  14      133.06      100.38     21.79 o 
 -14   4  14      263.83      344.95     28.43 o 
 -12   4  14      139.97      166.81     27.37 o 
 -10   4  14       27.76        3.86     17.13 o 
  -8   4  14     1179.30     1190.35     34.86 o 
  -6   4  14      146.40      181.00     20.20 o 
  -4   4  14      321.79      360.45     24.63 o 
  -2   4  14       20.94       -0.27     21.25 o 
   0   4  14       38.21      -20.57     30.18 o 
   2   4  14       55.72       11.49     31.33 o 
   4   4  14        7.87      -18.83     37.39 o 
   6   4  14       15.31      -52.36     66.31 o 
   8   4  14       58.57      -30.66     39.96 o 
  10   4  14        0.61      -31.56     43.58 o 
 -27   5  14       13.43      -31.36     32.32 o 
 -25   5  14        5.52      -27.51     27.51 o 
 -23   5  14      127.15       44.19     30.57 o 
 -21   5  14        3.11       -0.27     20.84 o 
 -19   5  14      214.36      331.23     47.46 o 
 -17   5  14      284.26      224.81     27.04 o 
 -15   5  14       28.23      -16.78     18.32 o 
 -13   5  14      347.79      385.83     32.18 o 
 -11   5  14      188.91      181.08     25.42 o 
  -9   5  14       82.37      104.99     27.20 o 
  -7   5  14      712.24      715.73     31.61 o 
  -5   5  14      304.99      298.78     30.28 o 
  -3   5  14      119.96       92.53     31.28 o 
  -1   5  14      717.22      638.91     48.31 o 
   1   5  14        1.06      -19.48     31.67 o 
   3   5  14       27.00      -16.64     33.83 o 
   5   5  14      243.83      221.33     45.02 o 
   7   5  14      127.26       98.24     44.03 o 
   9   5  14       81.40       27.32     45.77 o 
 -24   6  14        0.32        7.14     30.09 o 
 -22   6  14      125.10      128.81     37.31 o 
 -20   6  14        0.00       15.13     21.47 o 
 -18   6  14      584.05      655.25     38.60 o 
 -16   6  14       94.28       36.17     23.19 o 
 -14   6  14       34.08      -19.90     20.11 o 
 -12   6  14        1.55      -19.49     19.49 o 
 -10   6  14     1809.53     1790.03     54.33 o 
  -8   6  14     1915.36     1750.97     53.66 o 
  -6   6  14     1862.82     1831.93     54.50 o 
  -4   6  14      557.49      591.70     47.42 o 
  -2   6  14        0.40        1.19     44.45 o 
   0   6  14       19.15      -26.32     31.68 o 
   2   6  14      642.60      621.90     54.00 o 
   4   6  14       55.44       43.69     40.12 o 
   6   6  14       76.98       37.28     40.29 o 
   8   6  14        0.23      -59.17     59.17 o 
 -23   7  14       60.55       79.64     36.40 o 
 -21   7  14       79.78       25.14     53.15 o 
 -19   7  14        0.00      -22.84     22.84 o 
 -17   7  14        0.09      -21.40     21.40 o 
 -15   7  14       32.23        2.01     28.47 o 
 -13   7  14      281.49      270.11     31.29 o 
 -11   7  14      121.09       86.39     25.46 o 
  -9   7  14     1500.92     1435.41     61.95 o 
  -7   7  14      600.51      504.54     37.17 o 
  -5   7  14        0.77      -20.74     28.66 o 
  -3   7  14      552.60      562.28     50.03 o 
  -1   7  14       33.97       29.87     33.46 o 
   1   7  14       11.86      -12.97     33.96 o 
   3   7  14        7.88      -36.05     36.05 o 
   5   7  14        1.02      -17.35     37.13 o 
 -22   8  14       55.57        2.08     65.42 o 
 -20   8  14      117.38       60.90     34.35 o 
 -18   8  14       15.90      -14.40     29.96 o 
 -16   8  14       30.10      -21.74     27.53 o 
 -14   8  14       34.48       12.84     29.29 o 
 -12   8  14      123.09      111.22     34.59 o 
 -10   8  14        2.40      -10.53     41.93 o 
  -8   8  14      189.80      254.42     39.74 o 
  -6   8  14      107.00        9.80     32.54 o 
  -4   8  14      176.54      148.44     36.96 o 
  -2   8  14       22.03      -31.17     38.58 o 
   0   8  14       90.43       50.32     36.14 o 
   2   8  14      150.48      109.43     54.64 o 
   4   8  14      139.33      147.07     45.76 o 
 -19   9  14       21.87        1.49     61.40 o 
 -17   9  14       25.12       22.06     33.00 o 
 -15   9  14       33.59       23.47     30.16 o 
 -13   9  14        0.52        4.40     30.90 o 
 -11   9  14      163.88      167.63     38.13 o 
  -9   9  14      257.35      244.98     42.84 o 
  -7   9  14        5.81       -6.85     33.20 o 
  -5   9  14       28.35      -13.55     35.09 o 
  -3   9  14       31.39       15.19     44.60 o 
  -1   9  14        0.13      -35.12     35.12 o 
   1   9  14       20.18      -36.72     36.72 o 
 -12  10  14        9.57       13.10     33.58 o 
 -10  10  14      284.07      324.49     46.93 o 
  -8  10  14      276.58      306.88     47.22 o 
  -6  10  14       28.65       -5.47     36.81 o 
  -4  10  14       14.57      -33.08     38.22 o 
 -27   1  15       81.50       73.00     49.36 o 
 -25   1  15        1.04      -11.69     28.66 o 
 -23   1  15      814.04      797.35     51.52 o 
 -21   1  15     1610.10     1529.49     63.03 o 
 -19   1  15       89.50      107.28     31.28 o 
 -17   1  15      570.78      588.11     48.57 o 
 -15   1  15     3114.28     3151.61     68.05 o 
 -13   1  15      794.21      739.97     31.03 o 
 -11   1  15      730.20      722.77     25.05 o 
  -9   1  15        1.50       -2.03      9.99 o 
  -7   1  15       90.14       84.71     14.70 o 
  -5   1  15        3.08      -10.80     10.80 o 
  -3   1  15      298.47      333.95     19.73 o 
  -1   1  15       50.97       11.17     13.82 o 
   1   1  15       42.40        8.13     19.37 o 
   3   1  15      151.98       59.60     27.33 o 
   5   1  15       31.32      -27.39     27.39 o 
   7   1  15      158.71      121.34     33.37 o 
   9   1  15       26.55      -37.81     39.63 o 
 -28   2  15       11.32       -0.30     51.00 o 
 -26   2  15       84.32       82.25     46.39 o 
 -24   2  15      100.63       44.13     45.45 o 
 -22   2  15        2.09      -29.44     34.17 o 
 -20   2  15      404.50      426.76     32.22 o 
 -18   2  15       22.46       14.60     18.42 o 
 -16   2  15       55.03       14.83     17.82 o 
 -14   2  15       89.81      112.69     20.29 o 
 -12   2  15      700.17      692.30     30.97 o 
 -10   2  15       57.57       66.41     14.78 o 
  -8   2  15      559.89      614.47     29.45 o 
  -6   2  15       83.30       86.97     18.95 o 
  -4   2  15        5.68      -14.39     14.88 o 
  -2   2  15       55.51       21.61     17.00 o 
   0   2  15      734.43      720.61     38.06 o 
   2   2  15      935.88     1026.51     43.45 o 
   4   2  15      333.43      252.56     41.96 o 
   6   2  15       42.61       23.44     36.98 o 
   8   2  15       33.41       24.88     58.80 o 
  10   2  15        2.54      -41.64     41.64 o 
 -27   3  15       98.55       72.85     34.29 o 
 -25   3  15       84.05       42.51     30.01 o 
 -23   3  15       27.85       11.45     21.28 o 
 -21   3  15       37.87        0.89     20.36 o 
 -19   3  15      448.46      467.88     33.11 o 
 -17   3  15      125.87      146.77     23.88 o 
 -15   3  15       53.55       35.69     24.28 o 
 -13   3  15      370.77      387.09     27.99 o 
 -11   3  15      137.61      150.03     21.47 o 
  -9   3  15       56.82       29.58     15.43 o 
  -7   3  15     4520.28     4532.84     74.20 o 
  -5   3  15     4486.66     4308.52     72.86 o 
  -3   3  15     2311.46     2298.09     49.96 o 
  -1   3  15      953.71     1017.98     42.81 o 
   1   3  15      521.42      572.63     47.76 o 
   3   3  15       19.26       36.87     34.25 o 
   5   3  15        8.22      -37.06     52.33 o 
   7   3  15        1.85       -9.63     39.43 o 
   9   3  15       20.22       24.68     43.02 o 
 -26   4  15       83.54       70.22     41.48 o 
 -24   4  15       60.96       66.23     51.15 o 
 -22   4  15       48.87       50.98     22.81 o 
 -20   4  15       73.29       76.41     23.51 o 
 -18   4  15     1304.15     1283.40     47.24 o 
 -16   4  15       61.80       73.86     21.89 o 
 -14   4  15      526.27      573.83     33.38 o 
 -12   4  15        0.57       -3.59     18.89 o 
 -10   4  15      115.85       68.80     22.12 o 
  -8   4  15      180.10      193.77     21.56 o 
  -6   4  15      709.81      667.69     29.15 o 
  -4   4  15      306.98      330.92     25.07 o 
  -2   4  15      954.62      877.31     42.54 o 
   0   4  15       24.69      -12.42     30.78 o 
   2   4  15        0.14      -30.15     30.15 o 
   4   4  15       85.38       22.16     37.43 o 
   6   4  15      142.29      160.43     45.29 o 
   8   4  15       12.06      -32.43     42.29 o 
 -25   5  15        2.01      -27.76     27.76 o 
 -23   5  15       45.30       -9.09     27.53 o 
 -21   5  15       17.34        4.45     21.94 o 
 -19   5  15      455.39      363.69     32.80 o 
 -17   5  15      537.32      541.13     35.01 o 
 -15   5  15        5.98      -16.39     20.20 o 
 -13   5  15      330.66      336.72     30.86 o 
 -11   5  15      131.54      156.10     25.13 o 
  -9   5  15        8.02      -11.22     20.54 o 
  -7   5  15       99.19       79.17     20.24 o 
  -5   5  15      178.93      138.45     21.28 o 
  -3   5  15        0.09      -43.19     43.19 o 
  -1   5  15      124.73       91.59     34.76 o 
   1   5  15       94.64      144.61     38.74 o 
   3   5  15        0.18      -33.70     33.70 o 
   5   5  15       33.63      -80.69     89.65 o 
   7   5  15       17.21       20.87     44.77 o 
 -24   6  15       27.53      -25.42     30.58 o 
 -22   6  15        1.15       -6.72     28.91 o 
 -20   6  15      451.08      472.69     37.15 o 
 -18   6  15      109.76      126.34     26.38 o 
 -16   6  15     1059.74     1022.77     44.44 o 
 -14   6  15      390.45      405.75     39.33 o 
 -12   6  15       37.02       16.91     23.10 o 
 -10   6  15     2161.12     2246.59     62.80 o 
  -8   6  15      600.49      673.91     34.59 o 
  -6   6  15        5.52      -21.28     21.28 o 
  -4   6  15       54.07       -5.54     30.16 o 
  -2   6  15      941.91      864.35     53.20 o 
   0   6  15      199.97      182.95     41.38 o 
   2   6  15      344.33      317.34     52.86 o 
   4   6  15       25.16      -26.05     38.53 o 
   6   6  15       71.50       -2.45    123.25 o 
 -23   7  15        0.07      -22.88     34.49 o 
 -21   7  15        3.18      -18.47     43.93 o 
 -19   7  15        6.33       16.64     24.99 o 
 -17   7  15        7.21      -21.80     23.00 o 
 -15   7  15       18.67       -9.75     22.15 o 
 -13   7  15        1.89      -20.82     20.82 o 
 -11   7  15       86.07       93.35     26.81 o 
  -9   7  15        0.07      -26.20     26.20 o 
  -7   7  15        1.20        3.44     25.43 o 
  -5   7  15      249.10      302.89     44.98 o 
  -3   7  15      185.76      129.70     38.55 o 
  -1   7  15      207.71      207.81     42.51 o 
   1   7  15        1.48      -34.43     35.92 o 
   3   7  15       32.15       14.81     36.98 o 
 -20   8  15       19.86      -29.54     30.15 o 
 -18   8  15       23.32       32.77     34.58 o 
 -16   8  15        0.62       -7.66     28.61 o 
 -14   8  15       18.38        5.61     31.03 o 
 -12   8  15      203.90      286.87     44.23 o 
 -10   8  15        3.09      -28.28     28.28 o 
  -8   8  15      517.27      467.95     40.27 o 
  -6   8  15      542.86      519.57     51.41 o 
  -4   8  15       77.26       -4.73     43.64 o 
  -2   8  15      176.61      174.85     42.25 o 
   0   8  15      203.07      156.37     41.86 o 
   2   8  15      111.81       20.76     73.00 o 
 -17   9  15        2.47       51.53     96.86 o 
 -15   9  15      187.77      242.48     43.50 o 
 -13   9  15      121.02      126.74     37.73 o 
 -11   9  15        0.12      -22.53     33.00 o 
  -9   9  15        0.20      -29.38     33.87 o 
  -7   9  15       47.20        4.46     34.80 o 
  -5   9  15       81.17       89.06     37.21 o 
  -3   9  15       14.02       -7.46     57.69 o 
  -1   9  15       37.02       13.68     53.75 o 
 -28   0  16       58.17      119.39     52.48 o 
 -26   0  16       14.24        5.95     43.71 o 
 -24   0  16       43.20       61.55     45.35 o 
 -22   0  16      549.93      443.85     62.15 o 
 -20   0  16     3403.83     3211.84    130.33 o 
 -18   0  16       43.76       91.14     43.71 o 
 -16   0  16     1037.79     1091.68     73.61 o 
 -14   0  16     1169.07     1197.91     75.25 o 
 -12   0  16      244.48      255.14     45.50 o 
 -10   0  16     1003.65     1067.75     68.56 o 
  -8   0  16      792.66      770.60     48.48 o 
  -6   0  16      187.13      166.45     24.54 o 
  -4   0  16      304.40      294.06     31.20 o 
  -2   0  16     3834.66     3717.84     91.99 o 
   0   0  16     2926.68     3043.88    117.30 o 
   2   0  16      204.90      224.66     56.50 o 
   4   0  16      614.98      583.32     73.60 o 
   6   0  16        6.54       -6.10     51.89 o 
   8   0  16      126.91      -10.26     56.20 o 
 -29   1  16      137.51       79.69     54.71 o 
 -27   1  16       25.55      -12.93     32.41 o 
 -25   1  16      408.82      389.05     43.76 o 
 -23   1  16      191.30      194.84     36.79 o 
 -21   1  16       47.45       14.58     54.12 o 
 -19   1  16      423.36      438.26     49.51 o 
 -17   1  16      451.57      410.32    103.79 o 
 -15   1  16     1289.40     1264.53     82.39 o 
 -13   1  16      376.68      416.58     37.32 o 
 -11   1  16      240.25      219.62     29.79 o 
  -9   1  16      269.05      295.89     32.80 o 
  -7   1  16       27.44       -5.16     18.23 o 
  -5   1  16       52.50        5.58     15.70 o 
  -3   1  16      446.88      460.04     34.50 o 
  -1   1  16     1542.91     1675.10     42.06 o 
   1   1  16        9.83      -16.18     20.20 o 
   3   1  16        3.46      -25.71     25.71 o 
   5   1  16      251.23      233.29     36.49 o 
   7   1  16       22.94       29.26     44.23 o 
   9   1  16       34.90       27.48     43.88 o 
 -28   2  16      153.83      114.63     57.84 o 
 -26   2  16       47.38        5.95     35.68 o 
 -24   2  16       17.25       14.91     31.10 o 
 -22   2  16       16.48        6.42     29.68 o 
 -20   2  16      573.19      562.71     34.31 o 
 -18   2  16       62.35       34.81     21.08 o 
 -16   2  16      498.00      620.03     33.13 o 
 -14   2  16      660.99      664.55     32.20 o 
 -12   2  16     1448.17     1414.40     43.29 o 
 -10   2  16      738.17      729.26     33.53 o 
  -8   2  16     3369.65     3404.73     60.80 o 
  -6   2  16       16.39        3.23     14.44 o 
  -4   2  16      118.93      162.37     21.11 o 
  -2   2  16      485.35      469.25     34.05 o 
   0   2  16      360.30      363.25     34.24 o 
   2   2  16        0.23      -19.89     25.75 o 
   4   2  16       11.95      -53.15     53.15 o 
   6   2  16      136.79       30.84     40.93 o 
   8   2  16       18.99      -40.30     40.30 o 
 -27   3  16      320.50      341.61     45.17 o 
 -25   3  16       39.60       21.13     23.40 o 
 -23   3  16      134.70      179.45     34.90 o 
 -21   3  16        0.53      -19.65     19.65 o 
 -19   3  16      105.70       87.87     23.91 o 
 -17   3  16       16.09      -19.79     22.99 o 
 -15   3  16      595.76      643.40     34.11 o 
 -13   3  16        0.01       13.15     18.51 o 
 -11   3  16      953.67     1009.77     45.72 o 
  -9   3  16     2235.04     2355.89     50.07 o 
  -7   3  16       45.23       21.72     17.50 o 
  -5   3  16     1361.06     1416.64     39.63 o 
  -3   3  16       21.76       15.19     29.68 o 
  -1   3  16     1368.56     1397.17     54.41 o 
   1   3  16      259.25      287.83     42.10 o 
   3   3  16        6.61       -9.39     35.60 o 
   5   3  16       69.41      149.00     43.21 o 
   7   3  16      245.10      299.46     52.11 o 
 -26   4  16      229.82      279.97     43.91 o 
 -24   4  16       49.90       48.05     24.76 o 
 -22   4  16       88.21       93.85     25.40 o 
 -20   4  16      898.37      903.57     42.67 o 
 -18   4  16      351.41      300.29     30.70 o 
 -16   4  16     2164.37     1999.55     57.36 o 
 -14   4  16       55.83       36.29     21.27 o 
 -12   4  16      534.46      680.51     35.47 o 
 -10   4  16        0.38       -8.45     17.53 o 
  -8   4  16       54.58       22.11     18.50 o 
  -6   4  16       57.17       33.87     18.74 o 
  -4   4  16       29.41       27.06     23.06 o 
  -2   4  16       42.31       29.66     24.42 o 
   0   4  16       65.43       67.68     42.08 o 
   2   4  16      295.77      293.24     61.11 o 
   4   4  16        1.33       19.99     38.74 o 
   6   4  16      218.75      224.98     49.65 o 
 -25   5  16        0.14      -18.08     28.96 o 
 -23   5  16       55.44       58.62     39.61 o 
 -21   5  16       45.05       50.87     28.63 o 
 -19   5  16      115.59      184.45     28.88 o 
 -17   5  16      649.59      752.89     40.75 o 
 -15   5  16     1248.62     1257.84     47.75 o 
 -13   5  16      596.15      665.54     37.60 o 
 -11   5  16     1290.32     1393.00     48.07 o 
  -9   5  16      291.55      377.43     28.27 o 
  -7   5  16      211.87      247.28     26.68 o 
  -5   5  16       19.85      -18.10     22.19 o 
  -3   5  16      263.75      227.51     38.53 o 
  -1   5  16      514.47      530.17     49.77 o 
   1   5  16      151.91       88.39     46.24 o 
   3   5  16      119.68       78.20     87.42 o 
   5   5  16        4.31       27.17     42.03 o 
 -24   6  16       14.64      -12.72     31.42 o 
 -22   6  16       18.07       -0.83     24.68 o 
 -20   6  16       63.04       46.33     23.88 o 
 -18   6  16      183.96      230.91     30.88 o 
 -16   6  16      755.83      724.18     40.82 o 
 -14   6  16      891.93     1030.85     45.11 o 
 -12   6  16       38.88       55.74     24.73 o 
 -10   6  16       17.23        7.49     23.74 o 
  -8   6  16       31.33        8.88     21.19 o 
  -6   6  16      327.34      358.43     90.10 o 
  -4   6  16      324.83      230.71     40.52 o 
  -2   6  16       54.35       26.51     34.61 o 
   0   6  16      107.37       48.45     39.18 o 
   2   6  16      236.04      137.46     63.86 o 
   4   6  16       59.05      104.09     46.04 o 
 -23   7  16       10.47      -32.11     32.11 o 
 -21   7  16      184.71      185.38     42.19 o 
 -19   7  16      118.30      113.69     30.14 o 
 -17   7  16       11.34      -23.61     23.61 o 
 -15   7  16      579.20      598.05     58.67 o 
 -13   7  16       52.01       49.29     25.46 o 
 -11   7  16       72.46       53.04     26.92 o 
  -9   7  16      182.00      217.66     33.08 o 
  -7   7  16     1490.02     1468.73     66.55 o 
  -5   7  16       99.06       48.65     35.76 o 
  -3   7  16       22.09       -8.18     57.91 o 
  -1   7  16       16.28      -33.18     33.18 o 
   1   7  16       94.45       64.33     42.56 o 
   3   7  16       39.14      -39.96     39.96 o 
 -20   8  16      258.00      255.28     45.41 o 
 -18   8  16      387.65      429.40     61.33 o 
 -16   8  16      212.94      197.94     41.11 o 
 -14   8  16        2.01       46.92     32.58 o 
 -12   8  16      150.44      228.47     40.73 o 
 -10   8  16       12.97      -11.89     26.83 o 
  -8   8  16        4.58      -28.56     34.20 o 
  -6   8  16       60.12       77.03     38.73 o 
  -4   8  16       37.84       13.40     39.77 o 
  -2   8  16        3.41      -20.64     37.40 o 
   0   8  16      122.93       27.15     40.65 o 
 -15   9  16       19.04       22.14     64.45 o 
 -13   9  16       31.18       -2.92     34.19 o 
 -11   9  16       64.60       47.02     37.60 o 
  -9   9  16       29.47       53.06     39.88 o 
  -7   9  16       34.33        1.86     39.23 o 
  -5   9  16        6.09      -34.68     34.68 o 
 -29   1  17       28.43        9.96     54.12 o 
 -27   1  17       16.54      -14.60     50.62 o 
 -25   1  17       38.89        4.85     68.91 o 
 -23   1  17       24.37       29.31     31.26 o 
 -21   1  17        4.74       -5.66     41.03 o 
 -19   1  17     1587.73     1557.83     64.55 o 
 -17   1  17      858.71      808.98     49.37 o 
 -15   1  17      831.62      783.51     47.33 o 
 -13   1  17        3.68       -7.46     25.57 o 
 -11   1  17      776.72      792.86     52.72 o 
  -9   1  17      174.42      195.32     31.78 o 
  -7   1  17     1259.88     1122.72     40.36 o 
  -5   1  17      587.99      557.44     32.56 o 
  -3   1  17       61.57       49.10     20.94 o 
  -1   1  17       92.46       79.24     24.18 o 
   1   1  17       39.63       11.14     32.78 o 
   3   1  17      121.42       46.35     37.47 o 
   5   1  17       27.82       -3.31     37.74 o 
   7   1  17        1.15      -51.29     51.29 o 
 -28   2  17        0.12      -51.89     51.89 o 
 -26   2  17        8.12      -25.31     30.97 o 
 -24   2  17       64.91       31.89     32.55 o 
 -22   2  17      309.90      331.59     57.91 o 
 -20   2  17      186.08      238.14     37.95 o 
 -18   2  17      307.20      304.03     39.02 o 
 -16   2  17      145.00      143.43     38.29 o 
 -14   2  17        0.87      -23.80     23.80 o 
 -12   2  17      439.34      478.68     35.48 o 
 -10   2  17      205.14      280.16     27.27 o 
  -8   2  17      297.91      321.81     30.75 o 
  -6   2  17      109.25       72.32     18.39 o 
  -4   2  17     1327.61     1327.04     45.55 o 
  -2   2  17     1780.67     1913.42     56.33 o 
   0   2  17      417.94      415.12     36.56 o 
   2   2  17      123.69       88.37     39.15 o 
   4   2  17       23.30       46.22     51.59 o 
   6   2  17        7.19      -10.46     41.17 o 
 -27   3  17      146.39      136.79     64.97 o 
 -25   3  17        0.01        3.61     32.46 o 
 -23   3  17      276.69      277.77     58.21 o 
 -21   3  17      111.60       57.61     24.31 o 
 -19   3  17      571.17      617.27     36.93 o 
 -17   3  17      820.66      876.12     52.30 o 
 -15   3  17      271.16      303.35     29.46 o 
 -13   3  17     2770.71     2560.50    136.36 o 
 -11   3  17     1498.06     1529.14     41.07 o 
  -9   3  17      469.46      600.84     30.52 o 
  -7   3  17     1503.44     1461.27     41.23 o 
  -5   3  17        0.01       -8.45     17.97 o 
  -3   3  17      233.62      309.43     32.70 o 
  -1   3  17      436.99      443.55     36.73 o 
   1   3  17      642.05      711.64     61.11 o 
   3   3  17      238.51      239.34     46.23 o 
   5   3  17        7.65       32.35     42.76 o 
 -26   4  17       11.60      -32.71     32.71 o 
 -24   4  17       14.38       12.46     24.16 o 
 -22   4  17        6.77      -13.44     22.16 o 
 -20   4  17      107.92       63.35     25.63 o 
 -18   4  17       97.71      169.75     35.63 o 
 -16   4  17      117.88      117.83     27.28 o 
 -14   4  17      755.02      763.02     37.97 o 
 -12   4  17      321.26      259.70     29.27 o 
 -10   4  17       62.00       38.66     25.67 o 
  -8   4  17      474.26      495.40     29.54 o 
  -6   4  17        2.19      -17.59     17.59 o 
  -4   4  17       20.68      -23.06     23.06 o 
  -2   4  17       49.60       68.63     35.16 o 
   0   4  17        8.39      -33.08     33.08 o 
   2   4  17        6.50      -19.44     36.48 o 
   4   4  17       91.37       70.40     42.80 o 
 -25   5  17       25.64        6.93     32.24 o 
 -23   5  17       17.47       23.09     24.27 o 
 -21   5  17        0.79        6.80     24.17 o 
 -19   5  17       19.06       13.86     23.56 o 
 -17   5  17       10.69       -9.15     22.08 o 
 -15   5  17     1701.75     1616.61     53.77 o 
 -13   5  17       72.91       78.30     25.48 o 
 -11   5  17      190.86      200.20     25.42 o 
  -9   5  17       83.89       87.27     22.86 o 
  -7   5  17       66.12       33.80     21.42 o 
  -5   5  17      362.77      347.47     34.20 o 
  -3   5  17       16.41        8.18     48.47 o 
  -1   5  17       45.41       40.73     35.44 o 
   1   5  17       12.47      -54.55     54.71 o 
   3   5  17        2.45      -10.14     56.79 o 
 -24   6  17        1.56       -9.38     30.31 o 
 -22   6  17       40.17       38.37     33.53 o 
 -20   6  17       40.68       19.42     25.19 o 
 -18   6  17        2.25      -23.03     23.03 o 
 -16   6  17       21.44        6.63     23.71 o 
 -14   6  17      160.00      206.36     29.96 o 
 -12   6  17      124.43      116.58     29.07 o 
 -10   6  17       30.90      -12.11     21.16 o 
  -8   6  17       32.35       12.66     21.15 o 
  -6   6  17      165.74      146.62     38.27 o 
  -4   6  17       32.20       -1.33     33.83 o 
  -2   6  17        0.71      -35.16     35.16 o 
   0   6  17       22.94      -30.22     44.45 o 
   2   6  17       14.45      -40.61     40.61 o 
 -21   7  17       21.68       15.31     27.82 o 
 -19   7  17      240.84      268.58     49.18 o 
 -17   7  17      158.30      220.93     34.03 o 
 -15   7  17      425.87      437.01     63.43 o 
 -13   7  17      135.59      170.82     30.67 o 
 -11   7  17        0.94      -22.33     22.98 o 
  -9   7  17       33.46       11.31     26.22 o 
  -7   7  17      118.90       84.47     38.00 o 
  -5   7  17       41.48       12.74     66.31 o 
  -3   7  17        0.23      -40.00     42.52 o 
  -1   7  17       30.55       45.08     58.88 o 
   1   7  17        1.62       38.50     43.96 o 
 -18   8  17       67.29       35.39     30.51 o 
 -16   8  17      427.02      446.25    110.33 o 
 -14   8  17      399.97      313.62     46.52 o 
 -12   8  17      256.01      211.21     43.32 o 
 -10   8  17      233.98      295.94     39.04 o 
  -8   8  17      222.57      217.37     69.14 o 
  -6   8  17        6.11      -16.17     37.06 o 
  -4   8  17        7.14      -35.57     43.64 o 
  -2   8  17       17.41      -30.75     42.67 o 
 -13   9  17        6.56      -14.99     37.44 o 
 -11   9  17       94.23       71.20     35.16 o 
  -9   9  17       37.73       65.99     43.05 o 
 -28   0  18       79.88       34.49     52.63 o 
 -26   0  18       41.51       53.38     49.21 o 
 -24   0  18        0.54       29.29     46.98 o 
 -22   0  18       22.17       15.76     44.01 o 
 -20   0  18        0.62       28.84     44.90 o 
 -18   0  18     1380.05     1422.33     89.68 o 
 -16   0  18       18.51       48.77     38.95 o 
 -14   0  18     4575.02     4397.72    157.60 o 
 -12   0  18        4.66      -16.95     35.53 o 
 -10   0  18        2.72      -29.14     33.01 o 
  -8   0  18      695.77      676.72     62.30 o 
  -6   0  18      348.87      412.46     56.05 o 
  -4   0  18     1247.05     1207.75     52.25 o 
  -2   0  18       22.22       20.16     28.25 o 
   0   0  18     1118.54     1161.99     88.33 o 
   2   0  18      149.46      168.45     57.39 o 
   4   0  18       21.18      -51.59     51.59 o 
   6   0  18       32.41      -47.58     57.69 o 
 -27   1  18      126.20      104.85     38.81 o 
 -25   1  18      154.98      191.94     41.42 o 
 -23   1  18       11.38      -26.28     42.82 o 
 -21   1  18      283.72      272.84     53.08 o 
 -19   1  18     1280.17     1202.00     59.88 o 
 -17   1  18      373.31      416.23     43.08 o 
 -15   1  18      236.19      271.15     36.63 o 
 -13   1  18       94.73       82.60     30.38 o 
 -11   1  18      723.82      677.53     45.62 o 
  -9   1  18       17.31      -15.53     15.53 o 
  -7   1  18       32.61      -14.13     20.15 o 
  -5   1  18      164.17      167.08     31.25 o 
  -3   1  18      324.90      330.59     30.13 o 
  -1   1  18        3.44       28.03     30.45 o 
   1   1  18        0.00      -37.02     37.02 o 
   3   1  18       53.87      -33.77     45.27 o 
   5   1  18        0.01       -3.81     41.11 o 
 -28   2  18        7.20      -51.44     51.59 o 
 -26   2  18       13.99       20.32     33.80 o 
 -24   2  18       35.55       59.82     34.79 o 
 -22   2  18      462.55      481.92     69.44 o 
 -20   2  18      281.44      285.76     41.51 o 
 -18   2  18       17.63      -19.41     28.29 o 
 -16   2  18     1694.70     1860.75    103.22 o 
 -14   2  18      427.68      402.69     40.86 o 
 -12   2  18      577.56      625.57     50.75 o 
 -10   2  18      801.19      881.87     39.56 o 
  -8   2  18       16.96       32.02     21.56 o 
  -6   2  18     1965.70     2140.84     58.47 o 
  -4   2  18        3.39       14.88     22.00 o 
  -2   2  18       39.58       23.14     31.97 o 
   0   2  18      161.58      155.96     34.81 o 
   2   2  18        7.79        2.38     51.29 o 
   4   2  18       73.06        3.27     56.05 o 
 -27   3  18       17.24      -53.08     53.08 o 
 -25   3  18        3.45       24.37     33.46 o 
 -23   3  18       33.35       17.02     31.53 o 
 -21   3  18       18.91       19.45     30.95 o 
 -19   3  18      101.06      113.16     33.43 o 
 -17   3  18        3.47      -25.27     28.01 o 
 -15   3  18      534.21      575.24     82.00 o 
 -13   3  18      665.21      716.29     37.89 o 
 -11   3  18       75.77       -1.31     16.82 o 
  -9   3  18      220.28      283.49     30.07 o 
  -7   3  18      855.16      892.95     35.24 o 
  -5   3  18      522.01      485.80     30.62 o 
  -3   3  18       15.26       -2.59     26.62 o 
  -1   3  18        0.05       -9.09     32.70 o 
   1   3  18      241.02      231.89     45.34 o 
   3   3  18       96.50       61.28     43.81 o 
   5   3  18        5.26      -34.27     43.31 o 
 -26   4  18        1.33       17.25     63.19 o 
 -24   4  18       12.58       27.29     33.65 o 
 -22   4  18       93.49       97.53     27.94 o 
 -20   4  18       35.09       52.65     31.53 o 
 -18   4  18      133.02      109.30     25.47 o 
 -16   4  18       37.32       20.87     23.81 o 
 -14   4  18      103.41       72.82     24.78 o 
 -12   4  18      127.08      126.73     25.24 o 
 -10   4  18       96.03       63.31     21.72 o 
  -8   4  18      661.85      701.66     32.64 o 
  -6   4  18        1.47       -6.07     19.65 o 
  -4   4  18      736.64      834.93     44.52 o 
  -2   4  18       66.28       84.87     37.78 o 
   0   4  18       15.42       25.07     42.60 o 
   2   4  18      176.08      200.34     61.48 o 
   4   4  18       37.23       -6.98     49.06 o 
 -25   5  18        1.53      -27.93     32.26 o 
 -23   5  18       31.91       32.46     27.59 o 
 -21   5  18      318.68      338.09     36.97 o 
 -19   5  18      578.09      667.85     43.17 o 
 -17   5  18        0.01      -22.95     22.95 o 
 -15   5  18       64.43      105.86     26.41 o 
 -13   5  18        0.88        1.60     23.37 o 
 -11   5  18        8.38      -20.16     20.16 o 
  -9   5  18      103.90       76.01     23.20 o 
  -7   5  18       27.15       -3.74     20.63 o 
  -5   5  18        8.24      -14.40     25.25 o 
  -3   5  18      301.18      308.32     46.03 o 
  -1   5  18       13.95      -27.99     37.01 o 
   1   5  18        2.37       -7.75     41.03 o 
 -22   6  18        4.93      -15.28     25.78 o 
 -20   6  18       15.52       -9.71     25.44 o 
 -18   6  18       33.87       33.72     26.98 o 
 -16   6  18       45.61       20.99     26.63 o 
 -14   6  18      590.51      514.09     40.47 o 
 -12   6  18      950.27      936.53     40.21 o 
 -10   6  18        3.34      -10.04     22.18 o 
  -8   6  18       17.76      -25.09     25.09 o 
  -6   6  18       18.17      -12.97     33.39 o 
  -4   6  18       15.51      -13.82     35.63 o 
  -2   6  18      212.52      268.43     47.27 o 
   0   6  18       29.77      -46.02     46.02 o 
 -21   7  18       89.94       89.31     31.16 o 
 -19   7  18       63.62        3.72     28.54 o 
 -17   7  18      536.78      705.88     47.19 o 
 -15   7  18      296.28      288.76     36.01 o 
 -13   7  18      192.66      123.99     31.79 o 
 -11   7  18       66.68       72.79     26.58 o 
  -9   7  18       71.01       48.71     37.41 o 
  -7   7  18      128.09       82.86     40.79 o 
  -5   7  18       73.63       -2.66     38.99 o 
  -3   7  18      168.57      164.13     45.81 o 
 -16   8  18       21.36       11.40     30.83 o 
 -14   8  18      188.45      102.40     39.73 o 
 -12   8  18       36.16       20.33     31.39 o 
 -10   8  18      124.30      152.43     43.58 o 
  -8   8  18        9.39        5.79     71.22 o 
  -6   8  18        2.30      -23.55     39.80 o 
 -27   1  19       59.42       69.26     39.92 o 
 -25   1  19       91.50        0.29     42.00 o 
 -23   1  19      193.10      192.29     81.70 o 
 -21   1  19      136.54      100.73     44.53 o 
 -19   1  19       69.05       79.68     34.63 o 
 -17   1  19        1.53       51.02     30.38 o 
 -15   1  19       80.77       29.38     36.20 o 
 -13   1  19      140.73      145.33     33.77 o 
 -11   1  19      179.85      238.29     66.09 o 
  -9   1  19     1688.10     1656.96     65.51 o 
  -7   1  19     1281.48     1266.46     45.78 o 
  -5   1  19       56.11       34.99     25.38 o 
  -3   1  19      268.65      276.27     44.68 o 
  -1   1  19       50.95        7.29     46.39 o 
   1   1  19      147.08      152.40     58.28 o 
   3   1  19        6.86       37.91     57.69 o 
 -26   2  19       26.35       29.12     36.23 o 
 -24   2  19       42.24       15.84     35.24 o 
 -22   2  19      142.02       94.79     37.01 o 
 -20   2  19        0.35      -31.00     31.00 o 
 -18   2  19       55.09       91.10     41.26 o 
 -16   2  19      920.80      903.17     53.33 o 
 -14   2  19     1381.24     1388.94     81.20 o 
 -12   2  19      666.28      678.65     38.24 o 
 -10   2  19     2326.79     2399.42     89.32 o 
  -8   2  19      116.65      122.29     26.98 o 
  -6   2  19      452.46      504.46     35.27 o 
  -4   2  19        0.36      -24.37     37.17 o 
  -2   2  19       10.95      -20.43     30.52 o 
   0   2  19       31.37       34.05     49.51 o 
   2   2  19       14.03       13.38     55.90 o 
 -27   3  19        0.00       16.59     36.60 o 
 -25   3  19        6.25       35.52     35.18 o 
 -23   3  19      245.31      336.57     47.17 o 
 -21   3  19      659.61      710.70     69.74 o 
 -19   3  19      751.31      776.54     54.72 o 
 -17   3  19      499.18      563.12     95.76 o 
 -15   3  19      483.86      557.38     48.65 o 
 -13   3  19       66.56       91.74     26.59 o 
 -11   3  19      101.53       58.68     25.47 o 
  -9   3  19        4.91      -20.13     22.58 o 
  -7   3  19      220.86      280.43     30.87 o 
  -5   3  19       55.31       84.84     33.87 o 
  -3   3  19        6.62       -1.40     64.90 o 
  -1   3  19       73.83      115.23     51.59 o 
   1   3  19        9.28       12.64     51.00 o 
   3   3  19       53.22       99.47     61.85 o 
 -26   4  19       52.95       97.99     40.42 o 
 -24   4  19       20.09       77.59     38.44 o 
 -22   4  19        2.85        3.24     32.39 o 
 -20   4  19       11.62       25.64     33.02 o 
 -18   4  19        2.07       -3.20     31.18 o 
 -16   4  19      107.61      107.36     36.15 o 
 -14   4  19       31.44       21.85     21.50 o 
 -12   4  19        1.77       -9.68     19.34 o 
 -10   4  19      202.03      153.20     25.30 o 
  -8   4  19      207.85      258.67     27.56 o 
  -6   4  19      404.34      416.02     37.87 o 
  -4   4  19       23.87        0.10     26.96 o 
  -2   4  19      200.52      203.98     44.78 o 
   0   4  19        2.11      -33.53     38.63 o 
   2   4  19       95.53       25.11     43.98 o 
 -23   5  19       27.80       12.32     26.45 o 
 -21   5  19        3.74      -24.46     24.46 o 
 -19   5  19        0.00        2.07     28.53 o 
 -17   5  19      204.59      177.07     33.71 o 
 -15   5  19      402.83      423.16     50.96 o 
 -13   5  19        0.00      -18.67     22.08 o 
 -11   5  19       11.86      -19.94     19.94 o 
  -9   5  19      153.97      102.49     24.41 o 
  -7   5  19       83.10       57.56     32.10 o 
  -5   5  19        9.61       -9.34     27.32 o 
  -3   5  19       72.26       10.33     57.39 o 
  -1   5  19       25.11      -37.81     37.81 o 
 -22   6  19       15.34       24.44     28.62 o 
 -20   6  19       54.38       67.48     29.68 o 
 -18   6  19      371.73      455.56     81.62 o 
 -16   6  19      256.94      299.11     62.13 o 
 -14   6  19        8.87        5.89     26.50 o 
 -12   6  19      112.40      115.01     27.31 o 
 -10   6  19        2.50      -21.37     21.37 o 
  -8   6  19        2.30      -26.20     26.20 o 
  -6   6  19        0.02      -35.05     35.05 o 
  -4   6  19      186.05      191.41     45.94 o 
  -2   6  19      289.35      279.58     51.36 o 
 -19   7  19       65.80       45.46     31.13 o 
 -17   7  19        9.11       54.92     29.16 o 
 -15   7  19        1.38        2.63     28.33 o 
 -13   7  19        6.54      -24.55     24.55 o 
 -11   7  19       45.57      -24.47     24.47 o 
  -9   7  19       23.62      -13.65     37.79 o 
  -7   7  19       26.65       -2.53     51.59 o 
  -5   7  19      102.83       64.44     43.23 o 
 -14   8  19       61.75       70.33     40.54 o 
 -12   8  19       21.09        0.63     32.58 o 
 -10   8  19       17.98      -12.49     56.05 o 
 -26   0  20       54.67       10.56     54.71 o 
 -24   0  20        6.40       23.94     50.10 o 
 -22   0  20      365.70      377.36     68.69 o 
 -20   0  20      141.61      208.15     55.61 o 
 -18   0  20      711.25      668.98     74.94 o 
 -16   0  20      268.85      445.31     63.19 o 
 -14   0  20     1725.01     1885.99    102.77 o 
 -12   0  20      364.48      369.63     61.70 o 
 -10   0  20       71.83       56.35     44.45 o 
  -8   0  20      161.95      168.60     48.32 o 
  -6   0  20      488.89      501.38     59.77 o 
  -4   0  20       21.92        0.59     37.17 o 
   2   0  20      206.08      165.18     63.04 o 
 -27   1  20       28.14      -38.18     86.46 o 
 -25   1  20       18.73       -5.75     77.46 o 
 -23   1  20       57.65        4.12    121.69 o 
 -21   1  20      238.21      241.38     41.95 o 
 -19   1  20       91.36       77.64     35.43 o 
 -17   1  20        1.92      -29.09     29.09 o 
 -15   1  20        2.36      -44.53     44.53 o 
 -13   1  20      757.53      805.33     51.61 o 
 -11   1  20      516.48      562.15     48.25 o 
  -9   1  20       70.64       40.33     30.25 o 
  -7   1  20      842.54      984.69     51.94 o 
  -5   1  20      443.65      404.70     47.88 o 
  -3   1  20      136.77      141.42     34.97 o 
  -1   1  20      107.54        3.42     51.44 o 
   1   1  20      404.13      319.08     68.99 o 
 -26   2  20        0.77      -35.43     35.43 o 
 -24   2  20      113.81       56.55     38.59 o 
 -22   2  20        0.94      -18.40     33.52 o 
 -20   2  20      114.47      179.35     41.11 o 
 -18   2  20       77.38       48.91     33.19 o 
 -16   2  20      274.56      300.23     42.24 o 
 -14   2  20      143.67      160.56     34.80 o 
 -12   2  20      106.96       69.17     33.13 o 
 -10   2  20        0.34      -21.62     21.62 o 
  -8   2  20       31.98       17.87     23.41 o 
  -6   2  20      165.22      100.11     26.40 o 
  -4   2  20       13.06      -11.87     29.25 o 
  -2   2  20       13.08        7.98     33.17 o 
   0   2  20      203.45      215.89     63.19 o 
 -25   3  20       12.91      -33.47     33.47 o 
 -23   3  20        0.09      -18.05     34.69 o 
 -21   3  20      263.30      251.55     44.36 o 
 -19   3  20       47.39       70.23     80.73 o 
 -17   3  20      409.02      510.61     49.26 o 
 -15   3  20      283.35      310.28     34.08 o 
 -13   3  20     1687.99     1681.49     54.70 o 
 -11   3  20      677.20      701.55     40.61 o 
  -9   3  20       68.28       99.52     25.99 o 
  -7   3  20      447.90      435.96     35.56 o 
  -5   3  20      188.00      199.18     39.79 o 
  -3   3  20        1.43       39.17     41.33 o 
  -1   3  20       91.18      124.00     56.20 o 
   1   3  20       18.08      -50.25     50.25 o 
 -24   4  20        6.99      -28.16     34.85 o 
 -22   4  20        0.05       28.46     36.59 o 
 -20   4  20        8.05       -3.24     32.32 o 
 -18   4  20        1.11      -29.08     32.32 o 
 -16   4  20       67.14       52.52     41.56 o 
 -14   4  20      111.46       82.85     29.24 o 
 -12   4  20      342.06      332.18     34.04 o 
 -10   4  20        2.56       13.72     24.23 o 
  -8   4  20        2.55      -23.75     24.16 o 
  -6   4  20      333.87      360.14     57.24 o 
  -4   4  20       18.93       34.13     35.64 o 
  -2   4  20      156.03      140.21     58.73 o 
   0   4  20       12.33      -49.66     49.66 o 
 -23   5  20       10.08       27.72     38.44 o 
 -21   5  20        0.01       24.88     56.50 o 
 -19   5  20        0.53       17.07     34.90 o 
 -17   5  20        6.50      -18.08     33.52 o 
 -15   5  20       68.91       99.67     26.26 o 
 -13   5  20       15.04      -10.44     25.26 o 
 -11   5  20       96.61       88.05     26.14 o 
  -9   5  20        4.16      -21.78     21.78 o 
  -7   5  20       27.63      -13.45     27.78 o 
  -5   5  20        4.96      -36.14     36.14 o 
  -3   5  20        0.17       -4.93     57.46 o 
 -20   6  20      251.03      230.34     38.13 o 
 -18   6  20       46.81       61.39     29.49 o 
 -16   6  20       80.38       55.56     29.81 o 
 -14   6  20        0.02      -23.88     23.88 o 
 -12   6  20       72.61        6.21     24.85 o 
 -10   6  20        1.23        2.53     29.14 o 
  -8   6  20      108.15       41.50     31.54 o 
  -6   6  20       32.18      -12.84     38.53 o 
  -4   6  20        8.70      -10.73     42.63 o 
 -17   7  20       14.38      -29.06     29.06 o 
 -15   7  20       11.20       22.24     29.55 o 
 -13   7  20        3.74      -15.52     25.82 o 
 -11   7  20       13.69      -15.79     38.05 o 
  -9   7  20        1.12      -37.62     37.62 o 
 -25   1  21        3.09      -35.37     35.37 o 
 -23   1  21        9.40       10.48     38.73 o 
 -21   1  21      326.79      421.70     50.56 o 
 -19   1  21     1402.41     1403.08     66.36 o 
 -17   1  21      799.65      849.54     83.27 o 
 -15   1  21      169.96      185.79     38.78 o 
 -13   1  21       36.70       70.33     32.69 o 
 -11   1  21       34.29        1.75     30.90 o 
  -9   1  21       83.82       99.16     33.51 o 
  -7   1  21        4.55       -9.73     27.67 o 
  -5   1  21        0.44      -39.99     39.99 o 
  -1   1  21      139.47       95.15     60.81 o 
 -26   2  21       27.68       48.14     67.05 o 
 -24   2  21       11.99       16.03     38.00 o 
 -22   2  21       72.48      112.70     79.47 o 
 -20   2  21       52.30       91.52     74.26 o 
 -18   2  21       51.55       29.74     83.48 o 
 -16   2  21      333.89      317.21     42.42 o 
 -14   2  21       85.72      104.49     43.64 o 
 -12   2  21      121.08      110.67     41.56 o 
 -10   2  21      339.66      368.68     43.42 o 
  -8   2  21      115.86       68.93     32.15 o 
  -6   2  21        0.13      -30.07     30.07 o 
  -4   2  21       15.14       -3.42     32.91 o 
  -2   2  21        9.09       30.92     52.48 o 
 -25   3  21        2.63      -37.52     37.52 o 
 -23   3  21        2.15      -36.82     36.82 o 
 -21   3  21        4.94      -28.41     34.41 o 
 -19   3  21      382.47      414.07     49.66 o 
 -17   3  21      141.62      206.28     40.78 o 
 -15   3  21       33.25       39.05     39.18 o 
 -13   3  21      203.93      233.26     39.85 o 
 -11   3  21       80.31       43.65     26.12 o 
  -9   3  21       59.31       58.11     26.51 o 
  -7   3  21       35.94       37.65     32.85 o 
  -5   3  21      396.17      333.88     44.49 o 
  -3   3  21      146.27      149.12     39.45 o 
 -24   4  21        3.13       45.35     42.37 o 
 -22   4  21       14.04      -32.00     32.00 o 
 -20   4  21       10.85      -15.15     34.02 o 
 -18   4  21       62.07       55.22     42.82 o 
 -16   4  21       42.51       20.98     28.89 o 
 -14   4  21       44.47      -23.20     25.59 o 
 -12   4  21        0.94      -11.62     24.99 o 
 -10   4  21        0.00       25.71     25.82 o 
  -8   4  21       82.92       45.30     34.27 o 
  -6   4  21        0.87       64.16     37.15 o 
  -4   4  21        0.84      -49.43     49.43 o 
 -21   5  21        3.09       -6.05     37.00 o 
 -19   5  21       73.72       47.17     41.06 o 
 -17   5  21      117.56       94.97     39.77 o 
 -15   5  21        1.55      -17.58     28.25 o 
 -13   5  21       43.95       67.98     29.13 o 
 -11   5  21        3.11       -6.45     26.42 o 
  -9   5  21       89.24      101.05     38.69 o 
  -7   5  21        2.66        3.33     34.69 o 
  -5   5  21        1.27      -19.92     50.55 o 
 -18   6  21       13.46      -38.02     38.02 o 
 -16   6  21       58.45       19.96     25.95 o 
 -14   6  21      226.80      143.78     37.98 o 
 -12   6  21       30.47      -21.66     25.38 o 
 -10   6  21        5.50      -22.28     29.52 o 
  -8   6  21       96.69       92.88     43.73 o 
 -24   0  22       83.97       20.81     57.84 o 
 -22   0  22       42.64      -49.51     49.51 o 
 -20   0  22      536.41      585.99     81.93 o 
 -18   0  22      439.37      522.79     73.15 o 
 -16   0  22        3.44        1.49     45.05 o 
 -14   0  22        6.34      -41.33     41.93 o 
 -12   0  22       43.64        4.61     44.16 o 
 -10   0  22       43.98       34.49     45.79 o 
  -8   0  22      310.51      389.11     60.96 o 
  -6   0  22       12.62       34.79     42.67 o 
 -25   1  22       26.77       53.39     41.63 o 
 -23   1  22        0.14       28.17     40.59 o 
 -21   1  22      435.96      613.70     56.61 o 
 -19   1  22      283.21      286.49     46.86 o 
 -17   1  22        0.39       30.02     33.06 o 
 -15   1  22       34.39       15.58     32.31 o 
 -13   1  22      145.49      154.79     37.82 o 
 -11   1  22       63.52       43.02     32.33 o 
  -9   1  22       14.81      -28.27     28.27 o 
  -7   1  22        8.48      -12.81     59.32 o 
  -5   1  22      124.79       56.35     45.79 o 
 -24   2  22       64.84       93.23     43.39 o 
 -22   2  22       92.77      159.47     44.41 o 
 -20   2  22       37.15       -3.56     37.69 o 
 -18   2  22       89.37       53.57     38.53 o 
 -16   2  22        3.12      -30.33     30.33 o 
 -14   2  22        9.33       -5.93     31.20 o 
 -12   2  22      704.00      868.33    103.79 o 
 -10   2  22       46.79       -1.13     31.33 o 
  -8   2  22        0.92        3.08     31.38 o 
  -6   2  22      119.75      195.22     55.75 o 
  -4   2  22      142.81      142.88     56.80 o 
 -23   3  22       95.37       58.80     42.71 o 
 -21   3  22      296.05      365.75     50.63 o 
 -19   3  22      238.90      326.16     47.61 o 
 -17   3  22      163.33      183.38     42.74 o 
 -15   3  22      270.39      351.34     45.90 o 
 -13   3  22       32.13      -27.49     32.00 o 
 -11   3  22        0.68       -0.17     30.66 o 
  -9   3  22       35.46       25.50     27.19 o 
  -7   3  22       12.58       23.96     32.56 o 
  -5   3  22       84.62       84.91     38.31 o 
 -22   4  22       32.18       52.91     49.58 o 
 -20   4  22      142.45      166.75     43.90 o 
 -18   4  22       44.75       41.57     38.16 o 
 -16   4  22       76.60       50.35     38.34 o 
 -14   4  22      278.98      232.62     34.10 o 
 -12   4  22        7.44      -13.08     27.16 o 
 -10   4  22      106.05      101.05     32.26 o 
  -8   4  22      184.26      143.98     40.53 o 
  -6   4  22        3.46       47.16     36.70 o 
 -19   5  22       27.84        1.70     37.50 o 
 -17   5  22       14.73        0.69     31.22 o 
 -15   5  22        3.28      -27.81     27.81 o 
 -13   5  22        0.03      -18.52     34.60 o 
 -11   5  22       26.84       -4.83     28.17 o 
  -9   5  22       47.82       -6.41     36.27 o 
 -23   1  23      210.19      157.87     47.99 o 
 -21   1  23      148.82      137.99     80.21 o 
 -19   1  23        5.49       32.77     35.68 o 
 -17   1  23        2.88       -9.70     34.61 o 
 -15   1  23       15.72       27.00     34.76 o 
 -13   1  23       80.52      118.05     36.88 o 
 -11   1  23      105.36      127.97     36.04 o 
  -9   1  23       16.77        1.22     30.88 o 
  -7   1  23       13.21      -26.32     42.97 o 
 -22   2  23      159.87      226.46     47.57 o 
 -20   2  23      151.31      156.22     43.34 o 
 -18   2  23      504.21      611.91     56.33 o 
 -16   2  23      751.59      906.12     93.45 o 
 -14   2  23       53.51       75.46     36.06 o 
 -12   2  23       11.05      -14.36     30.42 o 
 -10   2  23        3.60      -29.53     29.53 o 
  -8   2  23        6.55      -43.56     43.56 o 
  -6   2  23        4.07       16.95     45.20 o 
 -21   3  23       16.90       -3.92     39.58 o 
 -19   3  23        0.40       -1.78     36.65 o 
 -17   3  23        1.13       -8.95     34.01 o 
 -15   3  23        5.67      -32.68     32.68 o 
 -13   3  23       81.44      118.70     51.67 o 
 -11   3  23      253.33      305.57    117.83 o 
  -9   3  23       28.16       53.52     49.81 o 
  -7   3  23       38.24      -28.10     50.85 o 
 -20   4  23      146.96      206.57     47.47 o 
 -18   4  23       77.20       50.10     40.75 o 
 -16   4  23        0.05      -14.31     40.66 o 
 -14   4  23        0.15       -0.86     33.98 o 
 -12   4  23       21.66        1.59     35.11 o 
 -10   4  23       20.90       61.60     39.70 o 
 -22   0  24      269.32      466.71     82.67 o 
 -20   0  24      579.33      522.35     77.91 o 
 -18   0  24     1775.11     2047.57    118.38 o 
 -16   0  24      160.97      193.43     60.66 o 
 -14   0  24       20.81       26.17     49.06 o 
 -12   0  24      113.81      145.85     51.15 o 
 -10   0  24       21.43        2.08     47.73 o 
 -21   1  24        1.65       15.48     54.94 o 
 -19   1  24       15.22       21.08     37.47 o 
 -17   1  24      158.92      134.53     41.39 o 
 -15   1  24       37.52        1.45     34.19 o 
 -13   1  24      322.34      417.69     74.19 o 
 -11   1  24       55.96       57.79     34.43 o 
  -9   1  24      123.98      203.63     59.17 o 
 -20   2  24       45.55       59.45     43.09 o 
 -18   2  24       25.34      -12.67     35.44 o 
 -16   2  24       66.00       71.62     38.52 o 
 -14   2  24       21.49       25.17     32.70 o 
 -12   2  24       48.48      -27.74     34.43 o 
 -10   2  24        0.40      -19.71     41.63 o 
 -17   3  24      202.48      232.04     66.16 o 
 -15   3  24        4.94      -12.50     35.46 o 
 -13   3  24      140.84      107.31     39.11 o 
                                                 
